# Supplementary material for: Genetic Implication of Specific Glutamatergic Neurons of the Prefrontal Cortex in the Pathophysiology of Schizophrenia
Source: Biol Psychiatry Glob Open Sci. 2024 Jun 8;4(5):100345. doi: 10.1016/j.bpsgos.2024.100345 (PMC11295574; doi:10.1016/j.bpsgos.2024.100345)
Supplement: Key Resources Table [file mmc2.xlsx]

## Sheet: Key Resources Table
KEY RESOURCES TABLE
Resource Type	Specific Reagent or Resource	Source or Reference	Identifiers	Additional Information
Add additional rows as needed for each resource type	Include species and sex when applicable.	Include name of manufacturer, company, repository, individual, or research lab. Include PMID or DOI for references; use “this paper” if new.	Include catalog numbers, stock numbers, database IDs or accession numbers, and/or RRIDs. RRIDs are highly encouraged; search for RRIDs at https://scicrunch.org/resources.	Include any additional information or notes if necessary.
Single nuclei RNA sequencing data from human prefrontal cortex		PMID: 36318921	https://storage.googleapis.com/neuro-dev/Processed_data/RNA-all_full-counts-and-downsampled-CPM.h5ad.
Schizophrenia (European-ancestry only) GWAS summary statistics		PMID: 35396580	https://figshare.com/ndownloader/files/34517828
Height GWAS summary statistics		PMID: 30124842	https://portals.broadinstitute.org/collaboration/giant/images/6/63/Meta-analysis_Wood_et_al%2BUKBiobank_2018.txt.gz
Bipolar disorder GWAS summary statistics		PMID: 34002096	https://figshare.com/ndownloader/files/26603681
Major depressive disorder GWAS summary statistics		PMID: 29700475	https://figshare.com/articles/dataset/mdd2018/14672085?file=28169508	Data combined with GWA summary statistics from 23andMe, Inc study of Hyde et al (PMID: 27479909), after obtaining permission from 23andMe, Inc.
Neuroticism GWAS summary statistics		PMID: 33753719	https://vu.data.surfsara.nl/index.php/s/wIWJeHmseoElnON/download?path=%2F&files=neuroticism.gwas.full.txt.gz
Attention deficit hyperactivity disorder GWAS summary statistics		PMID: 36702997	https://figshare.com/ndownloader/files/40036684
Autism GWAS summary statistics		PMID: 30804558	https://figshare.com/ndownloader/files/28169292
