# Supplementary material for: Genetic Implication of Specific Glutamatergic Neurons of the Prefrontal Cortex in the Pathophysiology of Schizophrenia
Source: Biol Psychiatry Glob Open Sci. 2024 Jun 8;4(5):100345. doi: 10.1016/j.bpsgos.2024.100345 (PMC11295574; doi:10.1016/j.bpsgos.2024.100345)
Supplement: Supplementary Tables [file mmc3.xlsx]

## Sheet: Table S1
Table S1. Expression specificity scores for each detected gene in each cell population
Gene	Astro-dev-1	Astro-dev-2	Astro-dev-3	Astro-dev-4	Astro-dev-5	Astro-GFAP	Astro-SLC1A2	Astro-SLC1A2-dev	BKGR-NRGN	CCK-RELN	CCK-SORCS1	CCK-SYT6	CGE-dev	ID2-CSMD1	ID2-dev	L2-CUX2-LAMP5	L2-CUX2-LAMP5-dev	L2-3-CUX2-dev-1	L2-3-CUX2-dev-2	L2-3-CUX2-dev-3	L2-3-CUX2-dev-4	L2-3-CUX2-dev-5	L2-3-CUX2-dev-6	L2-3-CUX2-dev-fetal	L3-CUX2-PRSS12	L4-RORB-dev-1	L4-RORB-dev-2	L4-RORB-dev-fetal	L4-RORB-LRRK1	L4-RORB-MET	L4-RORB-MME	L5-6-THEMIS-CNR1	L5-6-THEMIS-dev-1	L5-6-THEMIS-dev-2	L5-6-THEMIS-NTNG2	L5-6-TLE4-dev	L5-6-TLE4-HTR2C	L5-6-TLE4-SCUBE1	L5-6-TLE4-SORCS1	LAMP5-CCK	LAMP5-NDNF	LAMP5-NOS1	MGE-dev-1	MGE-dev-2	Micro	Micro-out	Oligo-mat	Oligo-1	Oligo-2
RP11-34P13.7	0.00498769	0.00219337	0.00531146	0.00523955	0	0.0130258	0.0104862	0.013782	0.0162138	0.00964709	0.0101594	0.0102954	0.00323946	0.0246693	0	0.0164024	0.0130241	0.0120154	0.0110372	0.00996843	0.00381038	0.0151502	0.00294977	0.00465922	0.0197424	0	0.00621859	0.00924067	0.0155518	0.0261287	0.0120645	0.0171919	0.00655111	0.0102982	0.00525459	0.00514601	0.017298	0.0207109	0.019103	0.0149206	0.0181752	0.0211234	0.00330088	0	0.0591097	0.0388111	0.0148401	0.00601507	0.0155837
AL627309.1	0	0.00190312	0	0.0299951	0	0.00916408	0.00316546	0.0167675	0.0239511	0.00790566	0	0	0	0	0	0.0192475	0.00264786	0.0125674	0.00606278	0.0043216	0.0030813	0.00300523	0	0	0.0261393	0	0.0111057	0.00529529	0.019787	0.0581998	0.0235057	0.00404033	0.0092637	0.0048398	0.0177523	0.00776365	0.0239601	0.00572031	0.0170374	0.00900994	0.00858408	0.00502231	0	0	0.232761	0.109542	0.010559	0.0107074	0.00716329
AP006222.2	0.0112521	0.00685949	0.00799721	0.0156597	0	0.0100194	0.0082214	0.0082134	0.0124707	0.0198988	0.016991	0.0153495	0.0115161	0.0126922	0.00961762	0.0101818	0.0129254	0.0109584	0.0103023	0.0136655	0.00938697	0.0110734	0.00689754	0.0130867	0.0138749	0.014798	0.00730245	0.0152117	0.0112501	0.0142369	0.0117199	0.0114033	0.0157909	0.0110897	0.0201215	0.0129777	0.00900544	0.0119158	0.0155283	0.01338	0.0144258	0.0137026	0.00923695	0.0135684	0.008191	0.00669253	0.0112072	0.00614467	0.00878439
RP4-669L17.10	0.0105915	0.0100876	0.00428627	0.00892779	0.0283528	0.0164936	0.0166073	0.0164803	0.00589263	0.0107885	0.0131728	0.0129419	0.00725748	0.0113286	0.00597821	0.0165794	0.00770743	0.0106802	0.0169389	0.0104174	0.00427783	0.0290358	0.00904286	0.00580603	0.0113604	0.00907948	0.0114224	0.00553522	0.0140601	0.0142586	0.0109939	0.0134345	0.00583907	0.0112577	0.0130292	0.00550047	0.0104941	0.0112172	0.015455	0.0167566	0.00928133	0.011113	0.00594957	0.00536169	0.0100453	0.009047	0.0143218	0.013134	0.0188508
RP5-857K21.2	0.0201023	0.0125113	0	0	0	0.0152842	0.00694441	0.0136711	0.0329375	0	0.0176614	0.0507634	0.0183443	0	0	0.0165735	0	0	0.00816862	0.0102574	0.013008	0	0.0118903	0	0.00762155	0.0489077	0.0134089	0.0171703	0.0167739	0.00568945	0.0118711	0	0.013425	0.0153236	0	0.0397114	0	0.012913	0.0127252	0	0.0142061	0	0	0	0	0	0.0114748	0.0111908	0.00572472
RP5-857K21.4	0.0160624	0.0097899	0.00431589	0.0244022	0.00274355	0.0112883	0.0149546	0.0222557	0.044272	0.0193728	0.0132712	0.0087142	0.00795555	0.0124317	0.00833087	0.00498532	0.0216333	0.0304965	0.00368795	0.019655	0.00693889	0.00755409	0.0104895	0.00699852	0.00916114	0.00897611	0.0028585	0.00799118	0.0229925	0.0206364	0.0150409	0.00741286	0.00719824	0.00882385	0.0133331	0.00604545	0.013791	0.0108035	0.00949811	0.0118125	0.0121698	0.0118128	0.00711664	0.00808093	0.0157871	0.00773532	0.00917343	0.0060195	0.00556537
RP11-206L10.3	0.0230509	0.00762159	0	0	0	0	0.0396826	0.0271362	0	0.0778932	0	0	0	0.0520206	0.0439886	0.00856635	0	0.0231471	0	0	0.00903721	0.0127495	0.0156432	0	0	0	0.0144409	0.0181608	0.0128634	0.0167726	0	0.0263151	0.00568437	0.00665741	0	0	0	0.00709629	0	0.0175915	0	0.0285346	0.0245882	0	0.0306884	0.124851	0.0253336	0.00947644	0.0233492
RP11-206L10.5	0.0181412	0.00575197	0	0.00973758	0	0.00784425	0.0164458	0.0167707	0.0113273	0.00912705	0.0103609	0.0174452	0	0.00624916	0.00973336	0.0125257	0.00531226	0.00958862	0.0111708	0.0167318	0.0103891	0.00299453	0.00974858	0.0168121	0.0136352	0.0282911	0.00600512	0.0100687	0.00617643	0.0120974	0.00433453	0.00400665	0.0100912	0.00174456	0.0269039	0.0065647	0.00748032	0.015172	0.00370683	0.00678175	0.0298387	0.0170928	0.0141599	0	0.0217556	0.0271825	0.0163731	0.0153046	0.012806
RP11-206L10.2	0.0151563	0.0130084	0.00622994	0.0282961	0	0.0145692	0.020972	0.0218765	0.00596582	0.030957	0.0179729	0.00978447	0.0138332	0.0197625	0.00264687	0.0105764	0.00558828	0.010036	0.0133835	0.00664284	0.0247428	0.0080456	0.00548229	0.0102777	0.00786036	0.00657138	0.00655015	0.00878271	0.0111735	0.0176601	0.0201186	0.000711563	0.0124899	0.00653828	0.0119258	0.015632	0.00374952	0.0119102	0.0121429	0.0203826	0.00872345	0.00746531	0.0181834	0.00775205	0.0104986	0.0293392	0.0169402	0.0102412	0.0179871
RP11-206L10.9	0.00888903	0.00836789	0.00266505	0.00603832	0.0116752	0.00788082	0.00813678	0.00883307	0.00590914	0.0106555	0.0165257	0.0115815	0.00650923	0.0156716	0.00833634	0.0174778	0.0139329	0.0145097	0.0122405	0.0143137	0.0124557	0.0159078	0.0148318	0.00649024	0.0149554	0.00854319	0.0124129	0.0061371	0.0136016	0.0260377	0.0194403	0.014349	0.012323	0.0110961	0.0159713	0.0104529	0.0132779	0.014257	0.0163799	0.0129533	0.0133153	0.011941	0.0057768	0.00814098	0.0142491	0.00926991	0.00730457	0.00623013	0.00634919
LINC00115	0.0105479	0.00813992	0.0171492	0.0245884	0	0.0120594	0.00999067	0.00924048	0.00957399	0.00828116	0.0133009	0	0.0273461	0.0115077	0.0120706	0.00492558	0.0107183	0.00987497	0.0075677	0.00920472	0.0303354	0.0053731	0.00550586	0.0354776	0.0103151	0.00731124	0.00793944	0.0205351	0.00834643	0.00804649	0.00791287	0.00318406	0.0371378	0.00624977	0.0154982	0.0302684	0.00821959	0.010678	0.00581443	0.00940853	0.00679604	0.00634286	0.0179384	0.0181222	0.0162949	0.0315393	0.0174673	0.00530771	0.00998365
FAM41C	0.0125439	0	0	0	0	0.00764393	0.0120753	0.00335302	0	0	0.00705045	0	0.00813991	0	0	0.0464371	0.0409939	0.0202608	0.00890654	0.0168645	0	0.00778694	0.00520886	0.0125894	0.0363189	0.0180341	0.0013805	0.0125108	0.0168153	0.0397471	0.0221128	0.0293607	0.00366622	0.00495545	0.057089	0.00475944	0.011234	0.0177105	0.0236983	0.00521699	0.0186124	0.0143177	0	0	0.00923768	0	0.0145968	0.00631542	0.018736
RP11-54O7.16	0.0129237	0.0343814	0.00708861	0.00338752	0	0.0221183	0.00655912	0.00478464	0.0120403	0	0.00729499	0.00592573	0.0508517	0.00434394	0.0178126	0.00106244	0.00826192	0.00453688	0.0200513	0.0163717	0.0563772	0.00975576	0.0528824	0.00867074	0.00247247	0.0117328	0.0210111	0.00940564	0.00914066	0.00275883	0.00415212	0	0.0335558	0.0111077	0.00346676	0.0467809	0.0159147	0.019805	0.00878039	0.00363253	0.017941	0.00845917	0.0193058	0.0394591	0.00140225	0.00348742	0.00036226	0	0
RP11-54O7.3	0.0401932	0.0524707	0	0.0333739	0	0.507948	0.0540993	0.0263009	0.0218421	0	0.0151184	0	0	0	0	0	0	0.00266091	0	0.00774757	0	0.00762479	0.0226383	0	0.00594912	0	0.00273738	0	0.00319072	0.0430346	0	0	0	0	0	0.00402173	0	0	0	0	0	0	0	0	0.0201277	0	0	0	0
SAMD11	0.0331674	0.0893042	0.0188832	0.0174149	0	0.223883	0.0345553	0.0422205	0.00607189	0.00336898	0	0.014152	0.00580997	0.00544457	0.0131308	0.00291822	0.00123187	0.00197863	0.00474254	0.00755951	0.00292482	0	0.00162192	0	0.00754214	0.0120372	0.00531291	0.00332086	0.00810225	0.0233267	0.0276531	0.00263712	0.00314053	0.00344287	0.00744727	0.00203892	0.00347992	0.0036125	0.00374437	0.00150446	0.0124497	0.00219595	0.0024783	0.00275121	0.00360491	0	0.0021873	0.00349972	0.000803496
NOC2L	0.00730912	0.0137282	0.0131851	0.0139861	0	0.00884281	0.00720227	0.00878404	0.0192781	0.0108669	0.0127709	0.0183049	0.0116593	0.0128034	0.0138567	0.0106413	0.0107232	0.0118022	0.0106651	0.0128739	0.0162581	0.0144358	0.0108212	0.0103481	0.0110864	0.0117732	0.0107258	0.0144267	0.0125516	0.0130977	0.0113492	0.0103235	0.0177367	0.0119274	0.0101866	0.0169154	0.012133	0.0141258	0.0117057	0.0120146	0.0133861	0.017262	0.0127207	0.0131774	0.0110219	0.010596	0.00922043	0.00652861	0.00734883
KLHL17	0.00841879	0.00828474	0.0101311	0.0164129	0	0.00654846	0.00770609	0.00849628	0.0152708	0.0164674	0.0137461	0.0241122	0.0149215	0.0101234	0.00833988	0.011084	0.011981	0.0113912	0.0139552	0.0122037	0.0194687	0.00919545	0.0117487	0.0173905	0.0118286	0.0304038	0.015158	0.0205158	0.010215	0.0102328	0.0139856	0.0114461	0.0214197	0.0147652	0.0155931	0.012944	0.0175096	0.011678	0.0113794	0.0130638	0.0155746	0.0121137	0.0123626	0.0133319	0.00668832	0	0.00366422	0.00427562	0.00364417
PLEKHN1	0.00593154	0.00152145	0	0	0	0.00724937	0.00260933	0.0020871	0.00243777	0.0124542	0.0229917	0.0160996	0	0.0234463	0.0179816	0.00308965	0.00686514	0.00832645	0.00844673	0.0326354	0	0.0219744	0.0306684	0.00330885	0.00806069	0.0217726	0.0212158	0.00194167	0.019891	0.0212839	0.0475585	0.0156681	0.00371029	0.0332498	0.0211022	0.00147994	0.0492431	0.0124869	0.0161687	0.00552179	0.0129206	0.0359862	0	0	0.00425075	0	0.00155347	0	0.00100234
C1orf170	0.00691731	0.00724954	0.0122345	0	0	0.00358237	0.0135193	0.0136368	0	0	0	0.0204531	0	0	0	0	0	0.00528444	0.0306358	0.00175268	0.00690437	0.0143501	0.0261107	0.00502059	0	0.148457	0.0282862	0.0136936	0.0173548	0.00490016	0.0142068	0	0.0446159	0.0196838	0	0.0337456	0.0276017	0.0106651	0.00711386	0.00454792	0	0	0.0155225	0.0334823	0.00459471	0	0.00552798	0.00129434	0
RP11-54O7.17	0.0441313	0.0616404	0.0199459	0.0280336	0.0725071	0.02418	0.0183633	0.0299787	0.0112663	0.00675355	0.0117093	0	0.00195416	0.00313734	0	0.00317635	0.00453914	0.0042856	0.00518552	0.00411773	0.0039386	0.00417803	0.00277874	0.00153672	0.000836951	0.0046941	0.00571532	0.00779805	0.00429142	0.00579815	0.00503859	0.00266819	0.00701939	0.00718779	0.00284656	0.00151558	0.00723315	0.00417422	0.00369244	0.00928717	0.00776745	0.00495084	0.0061572	0.00110519	0.00156873	0	0.00141465	0.000140252	0.000129643
HES4	0.0241699	0.0480872	0.0839409	0.0464753	0.00136767	0.0165791	0.0130665	0.013967	0.0184163	0.0126945	0.00686305	0.00625532	0.0132887	0.00917958	0.00858447	0.00493449	0.0064321	0.00698427	0.0127004	0.00758594	0.0177981	0.00257842	0.00827228	0.0115746	0.00650557	0.0159268	0.0085631	0.0215238	0.00723345	0.0073049	0.00915777	0.00474052	0.027634	0.0123807	0.00554969	0.0181394	0.00516543	0.0108951	0.00440972	0.00918977	0.0109294	0.00857451	0.0111599	0.00809564	0.00285083	0.00170786	0.00122437	0.00128522	0.000574179
RP11-54O7.11	0.00755176	0.0334868	0.0343461	0	0	0.00585448	0.00874415	0.0132011	0	0	0.00910556	0.0285958	0.00802695	0.0111475	0	0.0334945	0.0138847	0.0279563	0.0105207	0.0289676	0.019875	0.0975197	0.0186722	0.00707487	0.019594	0	0.00877474	0.0275338	0.0199008	0.028008	0.01393	0.0103187	0.00683346	0.0105777	0.0157765	0.0138135	0.0132329	0.0153745	0.00947332	0	0.0158143	0.0269682	0.0103191	0	0.0042448	0.0380547	0.00119891	0.00374977	0
ISG15	0.00795367	0.0178635	0.0535012	0.0164056	0.0340299	0.0168223	0.00656765	0.00581785	0.0192032	0.010158	0.0163522	0.0146686	0	0.0101626	0.00338484	0.00269561	0.00315133	0.00549193	0.0142242	0.0107664	0.00161332	0.0268846	0.0109424	0.00669002	0.00216259	0.0112937	0.0103439	0.00955299	0.00557934	0.00605028	0.0117823	0.00413402	0.00606661	0.0102802	0.0117627	0.00268528	0.002602	0.00662326	0.00320838	0.0124697	0.00651887	0.0105616	0.0024722	0	0.00429374	0.00618159	0.00235751	0.00140774	0.00116286
AGRN	0.00863423	0.0088465	0.0105464	0.00562447	0.0137419	0.00880399	0.00598229	0.00739768	0.0212452	0.0075952	0.00844518	0.00534754	0.00630416	0.00816607	0.00960575	0.0124341	0.0153908	0.024468	0.0149097	0.0210932	0.0079087	0.0212076	0.00936248	0.0101868	0.019176	0.0133742	0.0180392	0.010099	0.0209056	0.0155272	0.0181372	0.0186743	0.0123936	0.0282169	0.0149486	0.00920376	0.0110743	0.0185748	0.0104406	0.0053897	0.008708	0.011523	0.00665133	0.00912761	0.00308911	0.00160446	0.00853831	0.00861067	0.00743745
C1orf159	0.00927237	0.0065679	0.00509561	0.0055948	0.0163863	0.0122866	0.0108962	0.0110344	0.00875355	0.0125832	0.0166294	0.0119802	0.00824793	0.0127558	0.0132227	0.0197581	0.0161979	0.0185907	0.0184247	0.0157062	0.00740563	0.0237176	0.0131211	0.00869929	0.01667	0.0134395	0.0170938	0.00980725	0.0189306	0.0154902	0.0167106	0.0176383	0.00977911	0.0142604	0.0142743	0.00823975	0.00977314	0.0193546	0.0163806	0.0101834	0.0110424	0.013033	0.0063909	0.00652753	0.00840885	0.00618876	0.0112985	0.0143707	0.0126642
RP11-465B22.5	0.000471513	0.00347669	0	0	0	0	0.000864321	0.0026472	0	0.0199706	0.00342682	0.0387411	0.0296394	0.0106303	0.0265892	0.00122301	0.0064489	0.000614718	0.0148595	0.00269473	0.0131713	0.0865639	0.01234	0.0492394	0.00290688	0.0185689	0.00685871	0.0320875	0.0238001	0.00510354	0	0.00541102	0.0297615	0.00634195	0	0.00207433	0.00250508	0.0137149	0.00220499	0.0109187	0.0180137	0.00357212	0.00799011	0.0203082	0.000667897	0	0.000510117	0.000558103	0.00167042
TTLL10	0.00404202	0.0107174	0.0189757	0.0275189	0	0.0134838	0.00447921	0.0134371	0	0.0149758	0.0124074	0	0.0114014	0.0116072	0.0144891	0.0101223	0.011891	0.0129559	0.0112642	0.015318	0.00601418	0.0116103	0.00997592	0.0105572	0.0129605	0.0256874	0.00791713	0.022276	0.0155919	0.0155364	0	0.0117872	0.0152945	0.0199181	0	0.0131861	0.0155601	0.0134165	0.0105692	0.0136898	0.00864784	0.00916259	0	0	0.0160489	0.0191185	0.00860877	0.00399508	0.00906186
TNFRSF18	0.00187134	0.00160222	0	0	0	0.00721852	0.00366	0.00570061	0.00949829	0	0.0175881	0.0164341	0	0.00899125	0	0.0785919	0.0667795	0.0181799	0.00127732	0.00149201	0.0025235	0.00364206	0.00400323	0	0.0584591	0.0149398	0.00120191	0	0.019437	0.0250938	0.1164	0.0383242	0	0.00584596	0	0	0	0.0108487	0.010367	0	0	0	0	0	0.00449683	0	0.00660432	0.00338359	0.00428987
TNFRSF4	0	0.00245853	0	0	0	0.00873047	0.00543785	0.00951102	0.0835189	0	0	0	0	0.0154442	0	0.0730216	0.0392728	0.0304947	0.00203594	0.014363	0.00558979	0.00482429	0	0	0.00792311	0	0	0.0024662	0.0403998	0.0178436	0.0147585	0.00523432	0.00242916	0.00613012	0.0166298	0.0139525	0.00775992	0.00618332	0.0183591	0	0	0.00909578	0	0.015058	0.0157792	0	0.00452141	0.00414998	0.010978
SDF4	0.0140596	0.0121155	0.0105124	0.0149777	0.0045365	0.00953149	0.0104872	0.0135656	0.0212186	0.0136927	0.019361	0.0140097	0.013605	0.010367	0.0111391	0.0138752	0.0114031	0.0116778	0.00706507	0.008314	0.0117835	0.00660263	0.00836306	0.0105757	0.0126517	0.010124	0.00928648	0.0118852	0.0121991	0.01245	0.0137251	0.0117297	0.0161544	0.0100979	0.00587427	0.0171755	0.0115418	0.0121155	0.00981138	0.0162615	0.0141461	0.0130774	0.010171	0.0105648	0.00878271	0.0047001	0.0100652	0.00933134	0.00852384
B3GALT6	0.00933173	0.0123447	0.00867614	0.0139812	0	0.00600603	0.00381914	0.00643089	0.0231471	0.0132141	0.0140812	0.0127005	0.0115002	0.0132315	0.015634	0.00442571	0.00670235	0.0069867	0.0150871	0.0142025	0.0151457	0.0103205	0.0107414	0.00503578	0.00356885	0.014191	0.0159729	0.0152447	0.0110321	0.0085753	0.010034	0.00714785	0.033874	0.0199904	0.00603619	0.01836	0.0123413	0.0181473	0.0134923	0.0112138	0.0130357	0.0110395	0.010914	0.015382	0.00609968	0.00325077	0.00503685	0.00295655	0.00335496
FAM132A	0.00666592	0.00301519	0.0751984	0.0207529	0	0.0130661	0.00726846	0.0126431	0.041929	0.0458359	0.01672	0	0.0111635	0.0128105	0	0.0186802	0	0.0141029	0.00668245	0.00803971	0.00852751	0.0154103	0.0102077	0.0208191	0.0194316	0.0272939	0.00493264	0.0142472	0.0175408	0.0163339	0.0111876	0.0169554	0.00531208	0.012572	0.00865713	0.00635624	0.0251266	0.00162314	0.0120372	0.0122565	0.00443684	0.0157929	0	0	0.00252089	0.0304487	0.000712363	0.00195937	0.00512914
UBE2J2	0.0112124	0.0105988	0.0125579	0.0120593	0.0105534	0.0109395	0.01121	0.0106631	0.0142622	0.014515	0.0135807	0.0143659	0.0088374	0.0112462	0.0104023	0.0122082	0.00794784	0.00985324	0.00989206	0.0095169	0.0119841	0.0154584	0.0108006	0.0123304	0.00912087	0.00992421	0.00961105	0.0133501	0.0120908	0.0113794	0.00860214	0.0125098	0.0126007	0.0102965	0.0134981	0.0109818	0.0125981	0.011984	0.00979603	0.0131131	0.0115672	0.0122245	0.0106121	0.0107928	0.0155277	0.0199034	0.0126948	0.0114138	0.0131959
RP5-902P8.10	0.0128364	0.0139672	0.00586628	0.00420018	0.0196391	0.0139986	0.0126647	0.0122694	0.0127564	0.0184327	0.0126902	0.00797972	0.00851622	0.014194	0.00985823	0.0192142	0.010296	0.00989983	0.0109948	0.00629449	0.00491694	0.017352	0.00537935	0.00361329	0.0150875	0.0139277	0.00906393	0.00295465	0.0141511	0.0112731	0.0100786	0.0107833	0.00850095	0.0108993	0.00710254	0.00936376	0.0119109	0.00881358	0.0129912	0.0160494	0.0175579	0.012758	0.00477473	0.00403171	0.00708149	0.000934497	0.0103699	0.0111492	0.0134699
SCNN1D	0.0149903	0.0087315	0.00315499	0.0102505	0.0262577	0.0174071	0.0215432	0.0203692	0.0208053	0.0160057	0.012287	0.00922174	0.00305305	0.012821	0.0034992	0.0156892	0.0147078	0.0160472	0.010338	0.00951795	0.00381361	0.0187799	0.00812161	0.00164577	0.0150545	0.0151356	0.011888	0.00387842	0.0165657	0.0110348	0.0120768	0.013625	0.00369874	0.00907503	0.019004	0.00378119	0.0138719	0.0132306	0.0149407	0.0168595	0.0139605	0.0165055	0.00315695	0.00500641	0.00618491	0.00578428	0.0100501	0.00972318	0.0112579
ACAP3	0.00542539	0.00657262	0.0067497	0.00436423	0.011298	0.00898479	0.00609307	0.00536543	0.0147012	0.0094177	0.00939189	0.00654731	0.00782349	0.00897783	0.00824815	0.0277178	0.0176248	0.0197783	0.0168843	0.0149893	0.0114435	0.0301668	0.0118164	0.0107404	0.0173852	0.0138066	0.01754	0.00934305	0.0205554	0.0180099	0.0152272	0.0192807	0.0102033	0.01624	0.0197231	0.00853023	0.0130345	0.0159289	0.0201775	0.00766857	0.00939658	0.0113517	0.00902491	0.00707895	0.0035728	0.00336262	0.0104902	0.0118602	0.0104953
PUSL1	0.00633805	0.0103919	0.00749044	0.00606778	0.0143951	0.00624975	0.00685222	0.00695494	0.0279238	0.0191952	0.0126437	0.02096	0.00504418	0.0159952	0.010594	0.0131493	0.0190826	0.0157868	0.0237339	0.0163864	0.0108162	0.0139145	0.00837059	0.00312495	0.00924815	0.0185651	0.0144986	0.014714	0.0153597	0.0186742	0.0147169	0.0110454	0.0204466	0.0171003	0.0133018	0.0100469	0.0127396	0.0137054	0.0166077	0.0117986	0.00991276	0.013612	0.00143091	0.00670685	0.00673169	0.00253874	0.0124955	0.00861685	0.00842102
CPSF3L	0.0110564	0.0122795	0.0115072	0.0169206	0.00959309	0.0153748	0.0134024	0.0149244	0.0166067	0.0167437	0.0160832	0.0149735	0.0133493	0.0103378	0.0111234	0.0127598	0.0089023	0.0087974	0.00942632	0.00805953	0.0131916	0.00939171	0.0101687	0.00894718	0.00981805	0.00713502	0.0106667	0.00934847	0.00833503	0.00847701	0.00889171	0.00748422	0.0137225	0.0116647	0.00602423	0.0142942	0.0112026	0.00858167	0.00918559	0.0140572	0.0122898	0.0147019	0.0120493	0.0163532	0.00914094	0.00768561	0.0171872	0.01632	0.0163575
GLTPD1	0.0140677	0.00957936	0.00784395	0.016078	0.0171005	0.00729122	0.00701449	0.0106473	0.037755	0.0165765	0.0139925	0.0146831	0.0175951	0.0112542	0.0143059	0.00602068	0.0117274	0.0102564	0.0148925	0.0172491	0.0142301	0.0191177	0.0104404	0.0117088	0.00754145	0.0200771	0.0101788	0.0164891	0.0120511	0.010838	0.013138	0.00859101	0.0252224	0.0139752	0.00730708	0.0166921	0.0115733	0.0154205	0.00959882	0.0105993	0.0117355	0.0154049	0.0135229	0.0134145	0.00462067	0.0020118	0.00767858	0.00311529	0.00364275
TAS1R3	0.0023138	0.00795101	0	0.041777	0	0.00244277	0.00140625	0.0174789	0.0286211	0.0277472	0.00964057	0	0.0774397	0	0.0481853	0.00336542	0	0.00170732	0.00596148	0.00274129	0.0445595	0.00511132	0	0.0091991	0.00393944	0	0.00775073	0.0200786	0.00211978	0.0111954	0.00886867	0.00569657	0.0263341	0.00796761	0	0.0319148	0.00651809	0.0130365	0.00302628	0.0117919	0	0.00847371	0.0861542	0	0.0110835	0.0379966	0.0017288	0	0.00186765
DVL1	0.00964069	0.0103275	0.00852575	0.0167928	0.0134543	0.0112517	0.0123651	0.0117145	0.0232751	0.0142132	0.0106538	0.00768987	0.0132278	0.0133075	0.00688359	0.0117414	0.0175384	0.0139065	0.0142717	0.0125329	0.00973677	0.00521213	0.0100842	0.0157501	0.00886445	0.012117	0.0136113	0.0207222	0.0122633	0.0128467	0.0151926	0.00950699	0.0192858	0.0165	0.0094886	0.015322	0.00934222	0.012787	0.0123494	0.0139777	0.0122946	0.0106333	0.00971086	0.0101674	0.00656127	0.00571274	0.012839	0.00830666	0.00975985
MXRA8	0.0284682	0.0368826	0.0757904	0.0682249	0	0.0451654	0.0352069	0.0328881	0.00301695	0.00353815	0.00594067	0.0103138	0.0104625	0.00720972	0.00822486	0.00179831	0.00509673	0.00222507	0.00101103	0.00353132	0.0196038	0.00570292	0.00355702	0.00206217	0.000928828	0	0.00134624	0.000525919	0.00260018	0.00122803	0.00175633	0.0021808	0.00192837	0.00223684	0.00570206	0.00387911	0.00162856	0.00233696	0.00196613	0.00876854	0.0078832	0.00219444	0.00530708	0	0.00262713	0.00132345	0.000499546	0.00121955	0.00210889
AURKAIP1	0.0114534	0.010832	0.0135838	0.0384006	0.00602214	0.0110645	0.00948638	0.0083225	0.0412573	0.0134306	0.011674	0.00932151	0.0154155	0.0122576	0.0122404	0.00570962	0.0103439	0.0088829	0.0116705	0.0121063	0.00985578	0.0213445	0.00927937	0.00539389	0.00661562	0.00652796	0.0114636	0.0145419	0.0110465	0.0105836	0.0123128	0.00691544	0.0196812	0.0145198	0.0103154	0.0133426	0.00742128	0.0107678	0.0080426	0.0132081	0.0102866	0.0116451	0.0122022	0.0101144	0.0088594	0.00811897	0.021588	0.00810355	0.0136264
CCNL2	0.0169232	0.0189064	0.0133169	0.0176027	0.0143412	0.019636	0.0164575	0.0157704	0.0113971	0.00872401	0.0105907	0.00895003	0.0149448	0.00928924	0.0145861	0.00859852	0.00864983	0.00805971	0.0130027	0.00789951	0.0173661	0.00656242	0.0106914	0.0104686	0.00753633	0.0100638	0.0148439	0.0106517	0.00750113	0.00897402	0.00916279	0.00738318	0.0148412	0.0135425	0.00756893	0.0175692	0.011234	0.0100486	0.0107399	0.00991181	0.0102128	0.0120621	0.0102137	0.0140899	0.0121729	0.0105992	0.0128498	0.0120024	0.0135565
RP4-758J18.2	0.00825095	0.0110822	0.00604155	0.0135887	0	0.00621422	0.0106829	0.0143396	0.0203747	0.0164286	0.0124561	0.00447154	0.0168943	0.0101935	0.0153021	0.00589594	0.0106782	0.0076845	0.0121908	0.00826579	0.019268	0.00457721	0.00714567	0.00594325	0.00446273	0.00906954	0.0113792	0.0077307	0.00842216	0.0117211	0.0100803	0.00327717	0.0203226	0.0149807	0.00666203	0.0139139	0.0152818	0.0146697	0.00786661	0.0149969	0.0160109	0.0125537	0.0137653	0.0167873	0.0149228	0.0111755	0.0161986	0.00844173	0.0111073
MRPL20	0.00940626	0.0156372	0.0105133	0.0331163	0.0179085	0.0143354	0.0121938	0.0115495	0.0237705	0.0137065	0.0116026	0.0101964	0.0147199	0.0128314	0.015274	0.00986121	0.00977952	0.00848202	0.0115094	0.0110478	0.0138179	0.0137194	0.00890903	0.00327237	0.0082354	0.00856244	0.0112743	0.00893701	0.0109823	0.0105794	0.0107039	0.00657886	0.013668	0.012481	0.0102592	0.0118309	0.00941994	0.0105997	0.0101661	0.0132296	0.0133887	0.0115939	0.00834398	0.010569	0.0152785	0.0104453	0.0181021	0.0109272	0.0140209
RP4-758J18.13	0.0208656	0.00635296	0.00884761	0.0222837	0	0.0108632	0.0147375	0.0211126	0.017038	0.0180948	0.00997731	0	0.0119534	0.0105595	0.0194414	0.0134426	0.0179893	0.00965847	0.0117503	0.0165884	0.0151953	0.0156864	0.00632699	0.0108718	0.0180991	0.00575153	0.0111952	0.0088425	0.0139858	0.0217767	0.022178	0.00510928	0.011884	0.0119195	0.00377725	0.00961158	0.0183348	0.00775088	0.011643	0.0157082	0.0288555	0.0148391	0.0123235	0.00826611	0.00870316	0	0.00759141	0.0153053	0.0132671
ANKRD65	0.0144773	0.0106675	0	0.0170182	0	0.00568545	0.023866	0.00825202	0.0647923	0.00809929	0.00618428	0.00376911	0.00364019	0.0202215	0.0151978	0.011424	0.0194082	0.00912646	0.0133719	0.0240423	0.0098644	0.00225107	0.00665341	0.0151114	0.00807432	0.00691325	0.00879297	0.0245445	0.00764447	0.013775	0.0123426	0.00400208	0.0101188	0.00794573	0.0022242	0.00406779	0.00477308	0.00630864	0.00696878	0.00778839	0.0143136	0.00166999	0.00265149	0.00622755	0.00784266	0.00588166	0.08938	0.0475725	0.0553143
TMEM88B	0	0	0	0	0	0	0.00774548	0	0.0249392	0	0	0	0	0	0	0.00460582	0	0	0	0	0	0	0	0	0	0	0	0.00315579	0	0	0	0.0069304	0.00301773	0	0	0	0	0	0	0.0107737	0	0	0	0.0168629	0	0	0.175001	0.183902	0.146475
VWA1	0.01478	0.00796914	0.0095423	0.0163082	0.0117441	0.00869936	0.0122287	0.0194382	0.0318278	0.00271796	0.0062366	0.00654954	0.00213049	0.00567746	0.00324184	0.00103381	0.000668585	0.00136366	0.00268606	0.00263865	0.00211202	0.000980806	0.00461244	0.00103331	0.00066269	0	0.00190488	0.00416241	0.00191337	0.00144506	0.00272675	0.00149144	0.00518473	0.00318098	0	0.00317315	0.00496751	0.00332015	0.00187189	0.00301035	0.00964914	0.00369904	0.00459713	0.00659143	0.00416317	0.00700652	0.121909	0.0867066	0.0785847
ATAD3C	0.00524654	0.00413394	0.0136806	0.013091	0.0445786	0.0082604	0.00779418	0.00148285	0.0192259	0.00446245	0.0064619	0.00586809	0.00919676	0.00117627	0.00190993	0.00536788	0.00503778	0.00673022	0.00399718	0.0168884	0.0068011	0.0174207	0.0223178	0.02619	0.00850352	0.0215661	0.00387329	0.0242731	0.00782257	0.0106676	0.00282928	0.00652309	0.0179004	0.00409626	0.0104379	0.00658822	0.0247591	0.00650072	0.00626585	0.00397136	0.00925931	0.00879577	0.00384118	0.00647754	0.00827181	0	0.0412689	0.0769623	0.0697222
ATAD3B	0.0113574	0.00768352	0.00856369	0.00890527	0.0171001	0.0153885	0.0143079	0.0147998	0.0100716	0.017028	0.0109064	0.0164543	0.0053367	0.0125148	0.00685387	0.0195634	0.0123139	0.01372	0.0111226	0.00656008	0.00713738	0.0144864	0.00694684	0.00530589	0.0186137	0.016522	0.0101705	0.00541925	0.0146993	0.0126116	0.0116861	0.0174137	0.00819229	0.00944759	0.0172884	0.00615262	0.0167616	0.0143857	0.0133469	0.0142992	0.0109745	0.0166515	0.00544303	0.00391784	0.011311	0.00642023	0.00735771	0.0118883	0.0111405
ATAD3A	0.0112427	0.0120778	0.0068339	0.00583386	0.0184562	0.0138686	0.0113243	0.0127334	0.00722343	0.0132626	0.0127436	0.0151644	0.00508254	0.0125413	0.0116054	0.0259198	0.0105262	0.0126628	0.014761	0.00997985	0.00661042	0.0210169	0.0101514	0.00370829	0.0158657	0.00848922	0.0114647	0.00518916	0.0138413	0.0135982	0.0135588	0.0150866	0.00902058	0.0139734	0.0215656	0.00541152	0.0156059	0.0152314	0.0146575	0.0126465	0.0150094	0.0143439	0.00355137	0.00313905	0.00752016	0.00582857	0.00712201	0.00623877	0.00821096
TMEM240	0.0128729	0.0109063	0.0130044	0.0204038	0	0.0105197	0.0158315	0.0158801	0.0273729	0.0138853	0.0123555	0.0127417	0.0186021	0.0219043	0.0162253	0.0119763	0.011574	0.0103899	0.0136803	0.0129053	0.0222757	0.00824224	0.0155976	0.014829	0.00947907	0.0113662	0.00966537	0.0201735	0.0146562	0.01511	0.0128825	0.00666294	0.0249112	0.0144506	0.00841693	0.0217872	0.0100292	0.0174785	0.00979315	0.0131096	0.0157293	0.0117324	0.0122977	0.0103037	0.00319403	0.00114565	0.00369132	0.00343128	0.00419708
SSU72	0.0092907	0.0115025	0.00881272	0.0167109	0	0.00890287	0.00840913	0.00877979	0.0341975	0.0160966	0.0126629	0.0118654	0.0111559	0.0126075	0.0130318	0.00903603	0.00944983	0.00858298	0.0122349	0.0136841	0.0139428	0.010535	0.0118398	0.0103758	0.00778335	0.0117499	0.0116638	0.0183008	0.0112207	0.010129	0.0119723	0.00949002	0.0205159	0.0134875	0.0125705	0.0149936	0.010392	0.0117328	0.00996098	0.0104474	0.0140737	0.0134482	0.010361	0.0100283	0.015756	0.00920879	0.00974724	0.00795643	0.00864961
AL645728.1	0.00826301	0.00954002	0	0.00998771	0	0.00672434	0.012323	0.0140724	0.0146285	0.00847377	0.0213789	0.0187963	0.0187351	0.00629837	0.00694881	0.0147229	0.00784561	0.00913136	0.0145239	0.00980692	0.00938283	0.0125962	0.00157607	0.00834884	0.0116652	0.019726	0.00915772	0.0121039	0.0166079	0.0166466	0.0198024	0.0144585	0.0154315	0.0127291	0	0.0104109	0.0107979	0.0155087	0.00779865	0.0176307	0.0192053	0.00837601	0.00802542	0.0193916	0.0071995	0	0.0116174	0.00873237	0.0132535
C1orf233	0.0072508	0.00503126	0.00184938	0.00487364	0.00609555	0.00551839	0.00573726	0.00690348	0.0163769	0.0145633	0.0143438	0.0156441	0.00522808	0.0077655	0.00878798	0.00669317	0.00629749	0.00764497	0.0183515	0.0179676	0.00754955	0.0101614	0.0106705	0.00388439	0.00719013	0.0166676	0.0102786	0.00925995	0.0108436	0.00856846	0.0120925	0.00618584	0.0132174	0.0172382	0.00707138	0.00582788	0.012835	0.0132733	0.0103897	0.0186153	0.0207421	0.0204693	0.00390185	0.00493789	0.00386294	0.0026736	0.00155519	0.00131873	0.00315202
RP11-345P4.9	0.0144206	0.0123138	0.0108436	0.0192401	0	0.00748344	0.00786763	0.0115597	0.022801	0.0153775	0.0117412	0.00949719	0.0188122	0.00832471	0.0148267	0.0145057	0.0165326	0.0127183	0.0101798	0.0138724	0.0184932	0.00724286	0.00550831	0.00704412	0.013382	0.00865166	0.0111006	0.0122778	0.00832085	0.013724	0.0121428	0.0108964	0.0161878	0.0085234	0.00755557	0.019483	0.00916502	0.0109096	0.00851473	0.0118578	0.0127204	0.0141289	0.00874591	0.0179875	0.00581402	0.00313486	0.0204191	0.00932611	0.00879458
MIB2	0.0132038	0.011132	0.0106071	0.013278	0.00987075	0.0166878	0.0158683	0.0110468	0.015668	0.0103894	0.00955194	0.0154738	0.00570849	0.0114916	0.00863026	0.0230907	0.0152366	0.0149256	0.0125528	0.0111004	0.00841024	0.0157776	0.010611	0.00561967	0.0170633	0.0118204	0.012932	0.00845963	0.0163264	0.01526	0.0171385	0.0136224	0.00886734	0.011499	0.0115572	0.00741235	0.0178883	0.012208	0.0164287	0.0130632	0.0138593	0.0141204	0.00767975	0.00826772	0.00723271	0.00737433	0.00701366	0.00899165	0.00949534
MMP23B	0.00573287	0.00269645	0.0101961	0.0124198	0	0.00645728	0.0092561	0.00500868	0.0135672	0.02163	0.0131563	0.0203337	0.00247623	0.0171858	0.00274824	0.00974398	0.00743167	0.010432	0.0113085	0.0100201	0.00255947	0.0271006	0.00645403	0	0.00465172	0.00347587	0.00741568	0.00259979	0.0143841	0.00785594	0.00617262	0.00712387	0.00305088	0.0117278	0.00234045	0.00313777	0.0220699	0.00694944	0.00959935	0.0255167	0.0233554	0.0249744	0.00507195	0	0.002889	0.0107913	0.0036648	0.00272055	0.00474279
CDK11B	0.0122294	0.0116455	0.0090557	0.021102	0.0118738	0.0178204	0.0148936	0.0153506	0.0150168	0.0126842	0.0111733	0.00718679	0.0124658	0.0110215	0.00852969	0.0150335	0.0136106	0.0106072	0.00782169	0.0103403	0.0125556	0.00986673	0.00898286	0.0121288	0.0090833	0.00918184	0.00741148	0.0129323	0.00946567	0.0101013	0.00946336	0.0106195	0.0148721	0.00870681	0.0144287	0.0117391	0.00889171	0.00827189	0.0088072	0.013513	0.0116569	0.0106411	0.00746642	0.00997452	0.0212203	0.0238226	0.0171638	0.0161816	0.0165361
RP11-345P4.10	0.0100474	0.0157687	0.00266677	0.0446704	0.0652022	0.00722845	0.0162707	0.0149829	0.00105557	0.0228661	0.0110037	0.0161752	0.0270371	0.00841763	0.00699693	0.00596421	0.00885056	0.00282243	0.00644388	0.00684041	0.0397829	0.00315061	0.00508217	0.0199495	0.00624333	0.00883567	0.00498939	0.0200448	0.00770358	0.00938715	0.0157363	0.00208426	0.0296569	0.00609635	0.0029775	0.020825	0.00656505	0.00869933	0.0042608	0.00683268	0.0107421	0.00820999	0.0126946	0.0178314	0.0155073	0.00250313	0.0153066	0.0128435	0.0171335
SLC35E2B	0.00812874	0.0105187	0.00750154	0.0140502	0.0125781	0.00943535	0.0083333	0.00860931	0.00624028	0.0129325	0.0147324	0.0137152	0.0247426	0.0153162	0.0136465	0.0109878	0.00787339	0.00764131	0.0125916	0.009879	0.0223054	0.00621318	0.0124032	0.0192782	0.0099816	0.0144816	0.00984764	0.0183172	0.00883368	0.00925247	0.00927453	0.00933514	0.0219306	0.0113115	0.00959011	0.0175859	0.0108256	0.0115719	0.00873526	0.0119381	0.0154179	0.011332	0.0165229	0.0173826	0.010489	0.00887451	0.0105878	0.0101385	0.012059
RP11-345P4.7	0.00784883	0.0233702	0.0124999	0.0177594	0	0.00194154	0.00287201	0.00224461	0.00552732	0.00780446	0.0473236	0	0.055759	0.00840188	0.00744728	0.00133714	0.00943716	0.00433703	0.0146682	0.0134078	0.0708668	0	0.00653759	0.0142766	0.00302895	0.0271608	0.00141621	0.0283545	0.00510397	0.00403391	0	0.00219421	0.0557882	0.0106987	0	0.0357833	0.00515953	0.0151282	0.00237451	0.00718422	0.0157274	0.0147288	0.0276664	0.0263686	0.00705616	0.0231365	0.00575232	0.00259028	0.00168384
CDK11A	0.0110792	0.0109918	0.0119027	0.0256823	0.0129281	0.0155084	0.0137331	0.0134014	0.00815279	0.00922052	0.0125748	0.0112798	0.0103176	0.0154387	0.00337319	0.0162359	0.010484	0.00859531	0.010054	0.00986402	0.0151779	0.013256	0.00923628	0.0113253	0.00786934	0.0106618	0.00839574	0.0097791	0.00875319	0.0114854	0.0120849	0.00989462	0.0147234	0.00808806	0.00903719	0.0144172	0.0102306	0.00811898	0.00841508	0.0088696	0.0119419	0.0087232	0.00926245	0.00828116	0.022691	0.0256824	0.0177295	0.0149376	0.0175761
SLC35E2	0.00965005	0.0119187	0.00346622	0.00693928	0	0.0116571	0.0101551	0.012998	0.0108968	0.0157872	0.0153896	0.0141456	0.014178	0.0132482	0.0110498	0.0152582	0.00896054	0.0090757	0.0143886	0.00919427	0.0177469	0.00926185	0.0161212	0.00818124	0.0110671	0.015039	0.0129905	0.00910328	0.0120808	0.0107057	0.00975732	0.0123583	0.0143168	0.0139205	0.010219	0.0135134	0.0137346	0.0123452	0.0113783	0.0128343	0.0139331	0.0128891	0.0135293	0.00555022	0.0108379	0.00905783	0.0102694	0.0109094	0.0132112
NADK	0.0149195	0.0137658	0.00676363	0.0268254	0.0318782	0.0126157	0.0171711	0.0187364	0.0143088	0.0148843	0.0156653	0.0145499	0.00623886	0.0128282	0.010088	0.00923037	0.00871604	0.0113272	0.0122403	0.0106267	0.0103897	0.0114597	0.00683739	0.00513326	0.00863804	0.0156079	0.0103226	0.00958822	0.0124809	0.0117223	0.0119569	0.0112433	0.0135774	0.0121922	0.0113629	0.00864709	0.00851414	0.013152	0.0111731	0.0152188	0.0148332	0.0140359	0.0048906	0.00486962	0.0147361	0.0118181	0.00933732	0.00888978	0.0103714
GNB1	0.00748037	0.0108306	0.0116285	0.0073	0.0145673	0.00818546	0.00727002	0.00722993	0.0191769	0.0116709	0.011067	0.0126276	0.014513	0.0100916	0.0120845	0.00973146	0.00860762	0.00840116	0.0121216	0.0115258	0.0132645	0.0174878	0.0113594	0.0197436	0.00911114	0.0149457	0.0108168	0.0184228	0.0115165	0.0103142	0.0109532	0.0114139	0.0128775	0.0121446	0.0137763	0.0117805	0.010591	0.0106403	0.0105546	0.0110159	0.00983997	0.0123403	0.0151939	0.0154728	0.019444	0.0205507	0.0110296	0.0116668	0.0135445
RP1-140A9.1	0.011542	0.00216078	0.0121916	0.0108213	0	0.0288098	0.0174115	0.0132576	0.0323706	0.0307199	0.00668004	0	0.0278661	0.0160655	0.0109057	0.00757107	0.00317413	0.00781009	0.011918	0.0135054	0.01672	0.00337599	0.00956908	0.0119436	0.00579175	0.0370165	0.0151692	0.0139894	0.0129723	0.00450557	0.0247419	0.0167201	0.0115423	0.00791571	0.033005	0.0258918	0.00987597	0.0108229	0.00428007	0.0270542	0.0263584	0.0278706	0.023974	0.0127563	0.00450571	0.0254225	0.00576662	0.00553446	0.0117975
CALML6	0.00379168	0.00746275	0	0	0	0.031389	0.0409163	0.0223988	0	0	0	0	0	0	0	0.0270511	0.0413904	0.0130423	0.0196296	0.0244427	0	0.0113004	0	0	0.00908489	0.0554008	0.0158416	0	0.00942627	0.0338191	0.0159391	0.0363295	0	0.0209759	0	0	0	0.0290344	0.0138457	0.0443122	0	0.021048	0	0	0.00476427	0.039261	0.00416624	0	0.00382259
TMEM52	0.00344527	0.010503	0.00777518	0.0194728	0	0.00493465	0.000977284	0.00431231	0.039185	0.0127532	0.008529	0	0.0105328	0.00954172	0.0111012	0.00324685	0.00290789	0.0096294	0.0421263	0.0294964	0.0164338	0.017349	0.00569556	0.00862255	0.0101885	0.0498367	0.0124374	0.0287275	0.00316579	0.00616705	0.0387819	0.0064543	0.0410316	0.028618	0.00958636	0.0287044	0.0059576	0.0273664	0.015939	0.00859369	0.0245972	0.0265954	0.0181723	0.00939141	0.00265216	0	0.00100805	0.000683275	0
C1orf222	0.00173333	0.00209005	0	0.00296529	0.0072726	0.00370786	0.00391863	0.00176918	0.0112841	0.0026556	0.00811799	0.0111286	0.000927053	0.00415283	0.00883546	0.0585009	0.01388	0.0254023	0.0213718	0.0182143	0.000530007	0.0431922	0.00459436	0.00188329	0.0545785	0.0180672	0.0118756	0.00428129	0.0166099	0.0266269	0.0384597	0.0288095	0.00506178	0.016221	0.034625	0.00485595	0.0129443	0.0136087	0.0106048	0.0214895	0.00380748	0.0163031	0.00275589	0.00296455	0.089969	0.0504848	0.00276807	0.00292071	0.00162067
RP11-547D24.1	0.000654776	0	0	0	0	0	0.00050951	0	0.0139652	0.0085214	0.0104869	0	0	0.0143819	0.0239918	0.0225799	0.00750778	0.0431633	0.0054082	0.024619	0.00581014	0.0347742	0.00360018	0	0.0417965	0.0122757	0.00223145	0	0.003751	0.013217	0.0239471	0.0149207	0	0.00415665	0.00767431	0.00304241	0.00359479	0.00817493	0.00321979	0.0671189	0.0288417	0.0668722	0.0167837	0	0	0	0	0.000980769	0.00265725
GABRD	0.00235276	0.00202561	0.000358247	0.00755565	0.00775211	0.00253261	0.00370808	0.00400183	0.0482931	0.00446745	0.0174733	0.00416383	0.00240357	0.00794394	0.0101521	0.0232361	0.0165289	0.0311084	0.00594933	0.0253245	0.000350496	0.0437347	0.00457812	0.000369999	0.0277494	0.00637406	0.00292214	0.000294404	0.00847982	0.0134665	0.0205358	0.0169074	0.000600198	0.00413554	0.0134752	0.00099765	0.00757482	0.0137638	0.00635664	0.0692383	0.0236279	0.0658922	0.00436994	0.0025478	0.0052565	0.00479306	0.0023228	0.00199402	0.0017663
PRKCZ	0.00165523	0.00371194	0.00362242	0.0031193	0.00278861	0.00213552	0.00193942	0.00184433	0.0172159	0.0110453	0.0132522	0.0134156	0.00793165	0.0104172	0.00814247	0.0200339	0.0118476	0.0141794	0.0154037	0.0144142	0.00789524	0.0350895	0.0118272	0.0111501	0.0191042	0.0133436	0.0118705	0.00978189	0.018825	0.0167102	0.016028	0.0201635	0.00901862	0.0133816	0.0293274	0.0094404	0.016029	0.0149306	0.0154258	0.0149836	0.013044	0.0149958	0.00878169	0.0104431	0.00384193	0.00255822	0.013585	0.0139467	0.015463
RP5-892K4.1	0.000552879	0.00661614	0.00974932	0	0	0.000908865	0.00240283	0.00203255	0	0.00956489	0.0329855	0	0.0142977	0.0108418	0.0117395	0.0200875	0.0170852	0.0155809	0.0194342	0.0124417	0.00838519	0.00979476	0.0066814	0.0128564	0.0182197	0.0255091	0.00946515	0.0225071	0.0099834	0.0150054	0.00869277	0.00691328	0.0207579	0.0137025	0.0150048	0.0200998	0.0222799	0.0148645	0.012865	0.0122212	0.0323213	0.011501	0.00634077	0.0206561	0.00423764	0.00338992	0.0102389	0.0104926	0.0101652
RP11-181G12.2	0.0121251	0.00935296	0.0343828	0.0340783	0	0.0124438	0.0133093	0.00853598	0.0023865	0.00569331	0.00830982	0	0.0103514	0	0	0.000699459	0	0.000804904	0.00446789	0.00329774	0.0278134	0	0.0142062	0.0437312	0.00146932	0.0522288	0.0085005	0.0551472	0.00642191	0.00262331	0	0	0.047285	0.00485312	0	0.0250867	0.00641035	0.00114746	0.0081175	0.0125095	0.00771154	0.0159519	0.0256317	0.028184	0.000757277	0.0165388	0.00708792	0.00586743	0.0060139
C1orf86	0.0109983	0.0137645	0.0119646	0.0166977	0.00925699	0.0107777	0.0098984	0.010286	0.0157958	0.00844006	0.0119326	0.0120932	0.0163861	0.011159	0.0151598	0.00193321	0.00331898	0.00319869	0.0241639	0.0100065	0.0137765	0.00455344	0.0103178	0.0127539	0.00146661	0.0155811	0.0195386	0.0245314	0.00636112	0.00231903	0.00555046	0.00234662	0.0302416	0.0228862	0.00401896	0.0165345	0.0105038	0.0156177	0.0117296	0.0121132	0.0136224	0.0202744	0.0137285	0.011682	0.00613002	0.00375241	0.00856509	0.00484931	0.00701181
AL590822.2	0.00313112	0.00104945	0.00520894	0	0	0.0107058	0.00588859	0.00324248	0.00637221	0.009902	0	0.00833717	0.018454	0.0201341	0.00449328	0.0121187	0.0178929	0.0108765	0.0111253	0.00793695	0.00634612	0.10063	0.00428818	0.00666972	0.012284	0.0298975	0.0036137	0.00632226	0.0202465	0.0213855	0.0187357	0.0113382	0.00839082	0.00662738	0.0564847	0.0110168	0.0170357	0.0155167	0.0132038	0.0158473	0.0250022	0.024888	0	0.00874786	0.00278056	0	0.0034199	0.0050471	0.00191114
RP11-181G12.4	0.00637947	0.00237001	0.00224901	0.00326528	0	0.00878846	0.00770511	0.00692487	0.00572677	0.00201072	0.0109225	0.00747259	0	0.00861142	0.00517758	0.0298056	0.012466	0.0146096	0.016365	0.0122401	0.00193829	0.0774878	0.00752403	0.0070873	0.0210855	0.00987189	0.0135212	0.00601633	0.0267943	0.0131665	0.023087	0.0534804	0.00431293	0.0114855	0.0730791	0.00560367	0.0328778	0.0313645	0.021531	0.01689	0.00705157	0.00592818	0.00549458	0.00237425	0.00450672	0.00469526	0.00178147	0.00207192	0.0016371
SKI	0.00666085	0.0139924	0.0151442	0.00684466	0.022714	0.00984836	0.00590583	0.00553753	0.00852766	0.00837032	0.0110018	0.00702881	0.00885837	0.0117188	0.00859117	0.0165054	0.0102939	0.00955803	0.010349	0.00931777	0.00563451	0.0257144	0.00725597	0.0119116	0.0122471	0.0133069	0.00982303	0.0110582	0.0145626	0.011987	0.010656	0.0169116	0.00834551	0.0094707	0.0137082	0.0069592	0.0119391	0.0124579	0.0117344	0.0138644	0.0102043	0.0157862	0.0118777	0.0100894	0.0438137	0.0431467	0.00570386	0.00535649	0.00599536
MORN1	0.0118158	0.0107065	0.0065701	0.0115914	0.00914954	0.0181392	0.0158035	0.00988917	0.0141328	0.01021	0.00979366	0.0112987	0.00866018	0.0095491	0.0128989	0.0281178	0.0176386	0.0174653	0.0124739	0.00979745	0.0094919	0.0164392	0.00806411	0.00290882	0.0291804	0.0119179	0.0155661	0.00809547	0.0177872	0.0222583	0.0213641	0.0247333	0.0107144	0.0136576	0.0224008	0.00891088	0.00869887	0.0102949	0.00980905	0.0106512	0.0093925	0.0101459	0.00878546	0.00593302	0.015583	0.0143739	0.00473498	0.00375787	0.00356345
AL589739.1	0	0.0162158	0	0	0	0.0289753	0.0335865	0	0	0	0	0	0	0	0	0	0	0	0	0	0	0.244309	0	0	0	0	0	0	0.0103211	0.0513959	0	0.0240501	0	0	0.175767	0	0	0	0.0204052	0	0	0	0	0	0	0	0	0	0
RER1	0.0145474	0.0173765	0.0143427	0.0234213	0.00720173	0.0114123	0.0105705	0.0140332	0.0217575	0.0120728	0.00972611	0.0108029	0.0166661	0.00961949	0.0111083	0.00779994	0.00958285	0.00944578	0.010488	0.0108195	0.0154768	0.00643105	0.009916	0.0155113	0.00803603	0.0135971	0.0104067	0.0169297	0.00999546	0.0105691	0.0102141	0.0085985	0.019429	0.0119651	0.00651155	0.0172495	0.00816381	0.0112644	0.00887833	0.0114153	0.00926098	0.0112341	0.0147238	0.0130302	0.0172225	0.0117834	0.016228	0.0106114	0.0120948
PEX10	0.0105133	0.0144516	0.0124032	0.0210972	0.00718659	0.00997069	0.0086025	0.00603094	0.0133892	0.0152678	0.0094445	0.0164226	0.0200776	0.0196839	0.0133156	0.0133626	0.00823921	0.00870496	0.0188997	0.00980208	0.0209743	0.00924127	0.0103021	0.00635581	0.0104762	0.0190682	0.0124004	0.00941884	0.00959656	0.0106018	0.00938469	0.00875784	0.022011	0.0140558	0.00586311	0.0175791	0.0084523	0.0132046	0.00801103	0.00876047	0.0155318	0.00916857	0.0124206	0.0167321	0.00829726	0.00628582	0.00953708	0.00698195	0.00765659
PLCH2	0.000705979	0.000648586	0.000892169	0.00169011	0.00130498	0.00126708	0.00184383	0.00124025	0.015086	0.0118249	0.00324057	0.00978606	0.00415691	0.0136669	0.00900707	0.0331162	0.0322855	0.0272547	0.00599298	0.00803331	0.00483698	0.00810205	0.00854452	0.00589811	0.0429616	0.00250482	0.00572368	0.00826926	0.0102227	0.017213	0.0351609	0.0352213	0.0104673	0.00644886	0.00228698	0.00456131	0.00440328	0.00520223	0.000767983	0.0267934	0.0255438	0.0194482	0.00129327	0.00360717	0.00233877	0.000779541	0.0160452	0.0131586	0.0386771
PANK4	0.0126921	0.00809224	0.0117797	0.0340121	0.0107185	0.0100027	0.0146114	0.0131541	0.0167931	0.00892169	0.0170812	0.0111936	0.0258184	0.00892423	0.00604364	0.0120249	0.0140372	0.0113423	0.00897448	0.00663112	0.0175683	0.00602395	0.00498108	0.0278186	0.0110399	0.0213811	0.007766	0.0280219	0.00709404	0.0107292	0.0148289	0.011376	0.0208571	0.00833969	0.0048251	0.0178523	0.0052043	0.00883604	0.00476217	0.0129337	0.012421	0.00593545	0.0135679	0.00884298	0.00774657	0.00437416	0.00865976	0.00730375	0.00742518
HES5	0.236145	0.0391464	0.0671423	0.145654	0	0.0453293	0.0363199	0.0718564	0.0169662	0.00401007	0.00328217	0.00495312	0.00748149	0.00455692	0.00291756	0.000513067	0.00396924	0.00559733	0.000946365	0.00333709	0.00420397	0.00186892	0.00463315	0.000766281	0.000475118	0.000892699	0.000822019	0.000904317	0.00640726	0.00591381	0.00358576	0.001986	0.0027386	0.00315628	0.00220268	0.0026436	0.00356931	0.00424587	0.00347916	0.00287604	0.00368585	0.002374	0.00241008	0.00270562	0.00198896	0.002042	0.0008033	0.000333126	0.000230249
RP3-395M20.12	0.22716	0.0116338	0.0510986	0.0338031	0.032222	0.0309268	0.0588156	0.0974984	0.0345032	0.00337662	0.00608113	0	0.00584355	0.003313	0.00149954	0.0173178	0.00772744	0.00884299	0.00171721	0.00599335	0.00166547	0.00421559	0.00550622	0.00111456	0.0152063	0	0.00086556	0.000251596	0.00832851	0.00565191	0.012114	0.0132729	0.00149827	0.00215397	0.00636073	0.00127622	0.00659196	0.00619542	0.00162622	0.00603575	0.00456373	0.00829783	0.000598445	0	0.00788441	0.00135644	0.00139395	0.000951319	0.00145097
TNFRSF14	0.0059377	0.00414983	0	0.00476428	0.0188818	0.0181292	0.0151238	0.0183021	0.0255739	0.00245848	0.00368751	0	0.000957023	0.00198452	0.00240614	0.0619529	0.0437597	0.0569477	0.0079794	0.0215552	0.00334928	0.0121629	0.00410496	0.000618691	0.0593951	0	0.00532185	0.000581427	0.013937	0.0334789	0.0391011	0.0149306	0.000413914	0.00341076	0.00699104	0.00153191	0.00193605	0.00797281	0.00292886	0.0185277	0.00692301	0.00316913	0.000696553	0	0.0345569	0.124373	0.00221365	0.00187878	0.00321715
RP3-395M20.9	0	0	0	0	0.294749	0.00842911	0.0181098	0	0	0	0.064769	0	0	0	0	0.0368121	0	0.0107391	0.00569947	0.0460931	0	0.164957	0.0249214	0	0	0	0.0189923	0.00621628	0.0190923	0.0472082	0.0409932	0.014683	0	0	0	0	0	0	0.00852363	0.0360808	0	0.0250309	0.0239327	0	0	0	0	0	0.00506267
FAM213B	0.00937351	0.00936536	0.00661419	0.00918049	0	0.00610741	0.00426468	0.00920053	0.0385003	0.0116616	0.0110402	0.0172865	0.00679644	0.0137811	0.00135923	0.0106513	0.0159676	0.0136017	0.0237366	0.0226656	0.0111445	0.0140496	0.0100164	0.0122555	0.0110835	0.0130103	0.0160515	0.0247263	0.00807774	0.00958561	0.0234516	0.00887963	0.029058	0.0213769	0.00907729	0.0117279	0.00956983	0.0178105	0.0143914	0.0104732	0.00966179	0.0107866	0.00750701	0.0107951	0.00298276	0.00877997	0.00391313	0.00117946	0.00359086
MMEL1	0.00450308	0.00257987	0	0	0	0.00667032	0.00690432	0.00391637	0.00309396	0	0.0242408	0.079905	0.0156897	0	0.0269093	0.00939758	0.00405105	0.00334542	0.0315814	0.00227922	0.0322517	0.00649095	0.0161312	0.054603	0.00179317	0.0344114	0.012629	0.0611516	0.00298888	0.00582273	0.00611511	0.00220824	0.0905362	0.0238461	0	0.0223117	0.00615772	0.00960842	0.006851	0	0.00714525	0.00773559	0.0180686	0.0252599	0.000958584	0	0.00200046	0.0015954	0.000871235
TTC34	0.0184184	0.0108558	0.00154748	0.0122019	0.020161	0.0232229	0.025509	0.0206379	0.00734052	0.00782545	0.0164989	0.0254203	0.00534474	0.0219503	0.0152887	0.0305144	0.00880076	0.0142965	0.0278695	0.0183519	0.0122576	0.0168662	0.0253554	0.00197276	0.0157859	0.0124822	0.0170246	0.00496008	0.01464	0.0163854	0.0128308	0.0117846	0.00869474	0.0167873	0.0123661	0.0129045	0.00870523	0.0186181	0.0113338	0.010747	0.00552937	0.0140486	0.00136187	0.00374242	0.00418145	0.00140994	0.00286223	0.00240035	0.00225891
LINC00982	0.149687	0.0306248	0.0462203	0.100467	0.049125	0.0840312	0.183141	0.187625	0.0120294	0.00414844	0.00163234	0	0.00162809	0.00190054	0.00109764	0.000632227	0.00238497	0.00271168	0.000637522	0.00328959	0.0200596	0.000212179	0.0178174	0.00307397	0.00096625	0	0.000214394	0.00100083	0.00314568	0.00189875	0.00119675	0.00268862	0.00127319	0.0016635	0.000644601	0.000774661	0.000610947	0.00126675	0.0023897	0.0013396	0.00300304	0.00141948	0.000691537	0	0.00218849	0.00197984	0.000582462	0.000849734	0.00116536
PRDM16	0.117216	0.068619	0.120394	0.0749871	0.109926	0.0938662	0.140023	0.117726	0.00650101	0.00122524	0.000719667	0.000909858	0.00204879	0.000625868	0.00153277	0.000525538	0.000726516	0.000788874	0.00225807	0.00218078	0.0261612	0.000702879	0.024537	0.00958485	0.000289711	0.000713073	0.00108359	0.00189333	0.00119252	0.00125011	0.00105016	0.000793042	0.00117026	0.000892063	0.000542205	0.00173203	0.00117704	0.000929102	0.000658014	0.000565641	0.0016189	0.000965601	0.00252072	0.000304708	0.000871913	0.00136492	0.000839636	0.000673469	0.00109481
RP11-22L13.1	0.139114	0.0724511	0.220585	0.158122	0	0.0655567	0.049919	0.215409	0	0	0	0	0	0	0	0	0	0	0	0	0	0	0	0.030618	0	0	0	0	0	0	0	0	0	0	0	0	0	0	0	0	0	0	0	0	0	0	0	0	0
ARHGEF16	0.0164256	0.00993854	0.0103066	0.0183208	0.116447	0.00988319	0.0332663	0.0232395	0.00233277	0	0	0	0	0	0	0.00256697	0	0	0.00366127	0.0385601	0.00337336	0	0.0796879	0	0.0015187	0.00859166	0	0.000765252	0.000992837	0.00118095	0.00574073	0	0.000835795	0.000944318	0	0.00506607	0.0208065	0.00362546	0.00144697	0.00217689	0.0031679	0	0	0	0.00237409	0	0.0311076	0.0165668	0.111308
MEGF6	0.00126816	0.00468263	0.00927183	0.00990326	0	0.00530095	0.0040819	0.00206809	0.0121987	0.00407826	0.00852687	0.0147375	0.00446171	0.00749842	0.00305596	0.00992365	0.00131163	0.00489668	0.0133266	0.00992823	0.0176384	0.0108788	0.0270124	0.0326334	0.00871062	0	0.0160688	0.0346136	0.011862	0.00509146	0.0305492	0.00269664	0.0452011	0.0107358	0.00193442	0.0259691	0.0126546	0.0115017	0.0071016	0.00685457	0.0113231	0.00512761	0.00475684	0.00622432	0.0110277	0.0225559	0.00155073	0.00520098	0.00642825
RP11-46F15.2	0.00394409	0.00979791	0	0.0215104	0.0258144	0.00616722	0.00726053	0.0069827	0.0180899	0.0204798	0.0235175	0.0101628	0.0313685	0.0184903	0.00704957	0.00783629	0.00580851	0.00607298	0.0156763	0.0167895	0.0253581	0.0079013	0.0131764	0.0149773	0.00475176	0.00802119	0.0115856	0.0124069	0.00661444	0.00754516	0.00868931	0.00540627	0.0222519	0.0110239	0.00555069	0.0219488	0.00777613	0.0133488	0.0105609	0.00792686	0.0123114	0.0094324	0.0104075	0.00766644	0.00708436	0.00381298	0.0108688	0.00798198	0.00640307
TPRG1L	0.00878469	0.00733382	0.000840696	0.0150701	0	0.00716538	0.00639945	0.0115437	0.050207	0.0130786	0.0102794	0.0163248	0.00579313	0.0130709	0.0115545	0.00966739	0.0127908	0.0110573	0.0122368	0.0206048	0.00730615	0.0230192	0.00844336	0.00607405	0.0109729	0.0102431	0.0120762	0.0149792	0.0193893	0.0158153	0.0164604	0.0159406	0.0155923	0.0141838	0.0170279	0.0101267	0.0120759	0.0124032	0.0156492	0.0167515	0.0139702	0.0167145	0.00295532	0.00452749	0.00680668	0.00820749	0.00948364	0.00580966	0.00606821
WRAP73	0.0139232	0.0142977	0.0135445	0.0176702	0.00346243	0.0102399	0.0144627	0.0145804	0.0137458	0.00911161	0.0103791	0.0176837	0.0109617	0.0146653	0.00680847	0.0100787	0.0125273	0.0121096	0.0129195	0.00782778	0.0113283	0.00835557	0.0107349	0.00939362	0.00975635	0.0153185	0.0113509	0.0124684	0.0123118	0.0148523	0.0137036	0.00875914	0.0155947	0.0130461	0.0103242	0.0151381	0.0110465	0.0146304	0.00940777	0.0144722	0.0130923	0.00988665	0.00758442	0.0043329	0.0138129	0.00935778	0.0132202	0.0119143	0.0114817
TP73	0.00458473	0.0119041	0	0.0103867	0	0.00376846	0.00372749	0.00680509	0.0647787	0	0	0.0175007	0.0169714	0.0125592	0.0108126	0.00499469	0.00549134	0.00931762	0.0125484	0.0117345	0.0235208	0.01758	0.00524082	0.0160971	0.00247135	0.0129994	0.0014293	0.0176429	0.00648147	0.00631469	0.00496951	0.00645358	0.0319836	0.0169693	0.00947766	0.024092	0.0132083	0.0174421	0.00753295	0.0182929	0.0245365	0.00699368	0.00967448	0.0271021	0.00428034	0	0.00724314	0.00226638	0.00762339
TP73-AS1	0.0158449	0.0148806	0.0133224	0.0176012	0	0.0126818	0.0123367	0.0160621	0.0116426	0.00748225	0.012505	0.00557857	0.0163437	0.0110613	0.00876502	0.0122131	0.00940077	0.00634563	0.012532	0.00673376	0.0134181	0.00349335	0.012691	0.0121386	0.0085985	0.0124646	0.0121539	0.0145953	0.00588172	0.00904656	0.0142327	0.00309255	0.0168689	0.0108502	0.00794471	0.0153558	0.00781311	0.00891401	0.0129275	0.0092633	0.0115722	0.0123331	0.0147526	0.00837126	0.0130133	0.0100201	0.0209731	0.01497	0.0163053
SMIM1	0.0036558	0.00777932	0	0	0	0.00662113	0.017126	0	0.0642416	0	0	0	0	0	0	0.00828786	0	0.00426607	0	0.00520831	0.0199686	0	0	0	0	0.0567586	0	0.0193491	0.00537842	0	0.0152036	0	0.00547171	0.00628841	0	0.00855731	0.014975	0	0	0	0	0	0	0.0401966	0.0263112	0	0.0401438	0.0212665	0.179184
LRRC47	0.0102643	0.0096887	0.008014	0.0121033	0.00828374	0.00976683	0.00847539	0.0110209	0.023771	0.0144361	0.00955302	0.0101986	0.0144048	0.0123812	0.0126238	0.0106489	0.00979442	0.00840582	0.0120347	0.0110668	0.0142738	0.0116623	0.00949475	0.0102999	0.00840107	0.016673	0.0104916	0.0195079	0.012268	0.0104618	0.0119603	0.00931567	0.0182052	0.0111853	0.00782167	0.0167417	0.00904635	0.0101797	0.0111805	0.0166323	0.0132204	0.0158074	0.014314	0.0100365	0.00780504	0.00863677	0.0124427	0.010147	0.0102242
CEP104	0.0115206	0.00966272	0.00493302	0.00950142	0.00800624	0.0123979	0.0119679	0.0112455	0.0082581	0.0136538	0.0106377	0.0123225	0.0102212	0.0124649	0.0113531	0.0132922	0.00956459	0.00952223	0.0133384	0.00865867	0.0100899	0.00866584	0.0119235	0.0094439	0.0110447	0.0137667	0.0107294	0.00844413	0.0110886	0.0107705	0.0122432	0.00947829	0.00916031	0.01208	0.0207774	0.00848001	0.011611	0.0131632	0.0125343	0.0138782	0.0114167	0.0141701	0.00803085	0.00606833	0.0108747	0.00862004	0.0154509	0.0144762	0.0159239
DFFB	0.00441744	0.005342	0.00530947	0.0105271	0.00349342	0.00496428	0.00498641	0.00436787	0.00856404	0.0169445	0.0143781	0.018579	0.01082	0.0142633	0.00972745	0.0122277	0.0103561	0.0112817	0.0122389	0.0109364	0.0123381	0.01211	0.010732	0.0148368	0.0113495	0.0128433	0.00989186	0.0160921	0.0109165	0.0117252	0.0107348	0.00941494	0.0162312	0.0099419	0.0105228	0.0164928	0.0190625	0.0123381	0.0117794	0.0159605	0.0155804	0.0148066	0.00642481	0.00988663	0.0118245	0.0071772	0.0141357	0.0111718	0.0136784
C1orf174	0.0128589	0.00967779	0.00955999	0.0135038	0	0.0088384	0.00945621	0.0077775	0.0155665	0.0203983	0.0134191	0.0065536	0.0122358	0.0137276	0.0104452	0.00541317	0.00862183	0.00746453	0.0127905	0.0109419	0.0137308	0.00524216	0.0128992	0.0176845	0.00329884	0.0208066	0.0112323	0.0292215	0.00878489	0.0117795	0.0104477	0.00579741	0.0212231	0.0112014	0.00348036	0.0200442	0.008085	0.0102738	0.012797	0.0117612	0.0132885	0.00991637	0.00769309	0.0122226	0.0105174	0.00832962	0.021074	0.0121297	0.015551
LINC01134	0.00755325	0	0.0110648	0	0	0.00696679	0.0149107	0.0080929	0.0230343	0.00948575	0.00574913	0	0	0.00656913	0	0.0105108	0.00630709	0.0110038	0.00887414	0.00609759	0.00563474	0.0582246	0.0159665	0	0.01885	0	0.00443711	0.00717625	0.0135129	0.0233468	0.00787904	0.00611957	0.00422914	0.0139711	0.00999934	0.00894095	0.0277125	0.0052589	0.00581153	0.00352753	0.0246775	0.00615665	0.00602886	0.0079562	0.0490297	0.00951242	0.02267	0.0176044	0.0382789
RP13-614K11.1	0	0	0.0173416	0	0	0.00943968	0.00201544	0	0.0199173	0.0140208	0.0876856	0.0282196	0	0.0331746	0.0509363	0.0391155	0.0258668	0.0402866	0	0.0111799	0	0.0197364	0	0	0.024398	0.0230244	0.00242545	0.00877836	0.00215757	0.010156	0.019418	0	0	0.00814958	0	0	0.00663098	0.0123008	0	0.0322857	0.0423668	0	0	0	0	0	0	0.00202725	0
AJAP1	0.000959328	0.0024815	0.00123297	0.00224237	0.00646958	0.00146449	0.00134975	0.000776483	0.0123245	0.0176676	0.00701832	0.0151044	0.00269961	0.00942683	0.00743908	0.0301968	0.021638	0.0227587	0.0210139	0.0310272	0.00179751	0.0543086	0.00722784	0.00672353	0.0220584	0.00787442	0.0129045	0.00950895	0.0182501	0.0186779	0.0238415	0.025463	0.0126709	0.0167637	0.0276106	0.00939091	0.0017701	0.0232697	0.0101267	0.0329593	0.022308	0.0364658	0.00638165	0.00187312	0.00183267	0.00105077	0.00469894	0.00746415	0.00936982
RP11-154H17.1	0.00117908	0.00217986	0.00221312	0.00407087	0.0061274	0.00158136	0.0028278	0.0019195	0.0102812	0.0259492	0.0117138	0.0178666	0.00273599	0.00558946	0.0104916	0.0677449	0.0609186	0.121287	0.0272045	0.0699429	0.00149665	0.0632988	0.0103015	0.00187556	0.0537902	0.0187158	0.0195503	0.00389472	0.0212338	0.00684002	0.0131715	0.0106867	0.00418781	0.0215591	0.0011767	0.00262057	0.00241025	0.012719	0.00365103	0.0306173	0.0124157	0.0574675	0.00238988	0.00349357	0.00294185	0.00146016	0.00137664	0.000697839	0.000907576
NPHP4	0.00725823	0.00711754	0.00550799	0.0049666	0.00153529	0.0102934	0.00970178	0.00789367	0.00546937	0.0139769	0.00753121	0.0104476	0.00330152	0.00746688	0.00845589	0.0324529	0.0180917	0.0197905	0.0137101	0.0103554	0.00878418	0.0172921	0.00929766	0.019327	0.027539	0.0159204	0.0125744	0.0161106	0.0169918	0.0152676	0.01694	0.0229829	0.0109742	0.0137176	0.0259293	0.00807856	0.0108269	0.0140389	0.0139093	0.0126893	0.0104555	0.0137474	0.00675356	0.0111835	0.012369	0.0090354	0.00667159	0.00775982	0.00813091
KCNAB2	0.00234836	0.00245007	0.00111455	0.00207836	0.00675756	0.00336946	0.00390576	0.00281005	0.0193909	0.0135216	0.00729291	0.00884108	0.0040254	0.00835698	0.00569845	0.0480677	0.0132965	0.0184727	0.00687631	0.0095416	0.00231549	0.0306706	0.00647506	0.00437052	0.0378214	0.0110864	0.00650831	0.00538684	0.020496	0.0146437	0.0110288	0.02761	0.00418433	0.00542288	0.0385314	0.00416596	0.0165064	0.0154894	0.0167534	0.0185696	0.0113805	0.0216416	0.0043513	0.00365126	0.00447346	0.00928472	0.00242417	0.00341003	0.00283319
CHD5	0.00176379	0.00190901	0.00212265	0.00238911	0.0044507	0.0017033	0.00156418	0.00164455	0.0167652	0.0149152	0.0120873	0.0114504	0.0108777	0.0134221	0.00725829	0.0229134	0.0167855	0.0202309	0.0105271	0.018386	0.00469871	0.0187727	0.0127196	0.0102832	0.018647	0.0111358	0.0109748	0.0136193	0.0228152	0.0204409	0.0224589	0.0221847	0.0168586	0.0147292	0.0186777	0.0120257	0.0154337	0.0157703	0.0192331	0.0148898	0.0169616	0.0152368	0.0062428	0.0154398	0.00260775	0.000971133	0.00111591	0.000971835	0.00085677
RNF207	0.00218249	0.00210829	0.00376346	0.00680369	0	0.00319526	0.00376652	0.00279753	0.00864206	0.0235814	0.0153309	0.0305512	0.0052057	0.0181551	0.00999451	0.0168307	0.0105352	0.0172099	0.0199039	0.013714	0.00274549	0.0101684	0.0148783	0.00420846	0.0219934	0.00731133	0.0177787	0.00403597	0.0140624	0.0143047	0.0201676	0.018514	0.00946315	0.017947	0.0156262	0.00755587	0.0120932	0.0163117	0.0158459	0.0115209	0.0211031	0.0195802	0.0062879	0.00842286	0.00484645	0.00236497	0.00149313	0.00110888	0.00152055
ICMT	0.0105518	0.0103083	0.00818751	0.0157377	0.00698011	0.00817585	0.00767348	0.0128931	0.023358	0.0210931	0.0142529	0.0173451	0.00495336	0.0139991	0.00506821	0.0124911	0.014204	0.0120685	0.013511	0.0111866	0.00634786	0.0060746	0.00941717	0.00281187	0.0142763	0.00472623	0.0114118	0.00365661	0.0118054	0.0180409	0.0173438	0.0153026	0.00835954	0.0146811	0.0167829	0.00448963	0.0099882	0.0124786	0.00732154	0.0133308	0.0167779	0.0126165	0.00280705	0.00187416	0.0108228	0.00210702	0.00889411	0.00698603	0.00672166
GPR153	0.00076311	0.00399672	0.0041587	0.0043611	0.00622778	0.00147298	0.000800015	0.000833145	0.0126463	0.0260097	0.0146826	0.0339754	0.0212825	0.00911581	0.025651	0.00530218	0.00572715	0.00729904	0.0374905	0.0262382	0.0165772	0.0354182	0.0161613	0.00477445	0.00896265	0.00885883	0.0274588	0.0171848	0.00376677	0.015573	0.0172627	0.0178782	0.0377258	0.0373594	0.0332896	0.00554151	0.00224909	0.00322245	0.00220843	0.00265619	0.0210782	0.00753767	0.0133257	0.0085198	0.0013812	0.000888718	0.000734596	0.00049476	0.000503573
ACOT7	0.00316312	0.00505872	0.00413624	0.00517425	0.0363726	0.00331831	0.00385526	0.00339778	0.0167758	0.0136031	0.0121248	0.0181369	0.00628331	0.00918294	0.0112626	0.0165197	0.0105048	0.0128396	0.0139917	0.0122992	0.00720489	0.0507233	0.0104721	0.00792768	0.0167063	0.0129424	0.012991	0.0108448	0.0198739	0.0177758	0.0148071	0.0256007	0.0120189	0.0141447	0.0276986	0.00699473	0.0129045	0.0133167	0.0103447	0.0125572	0.0103992	0.0132982	0.00626655	0.00748154	0.00300059	0.00494564	0.00548824	0.00477694	0.00782008
RP1-202O8.3	0.00341034	0.00243573	0.0125052	0	0.0796764	0.00650254	0.00377176	0.00194628	0.00840602	0.0157627	0.00989613	0.00982139	0.0307022	0.00356791	0	0.00586663	0.00835301	0.00754452	0.00753294	0.00663597	0.0170787	0.0571507	0.00765052	0.00896943	0.00442616	0	0.0101353	0.0184659	0.017164	0.0152171	0.0070253	0.00928994	0.0141503	0.00809762	0.00519952	0.0170845	0.0143604	0.0112477	0.0135011	0.0207182	0.017332	0.0239317	0.0228399	0	0.00555945	0.00617319	0.0053706	0.00656449	0.00900364
HES2	0.00824475	0.0064616	0.0192213	0	0.164271	0.00411064	0.00547155	0.00266265	0.0151619	0.0233751	0.00678136	0	0.00566491	0.00917791	0	0.0166924	0.0136615	0.00981145	0.0191919	0.0121864	0.00382149	0.016145	0.00442925	0.00478289	0.0139343	0.0343666	0.00806226	0.0179654	0.010864	0.00776159	0.00445952	0.0191357	0.0046005	0.0135589	0.0110983	0.00741672	0.0242616	0.0104327	0.00705632	0.0207396	0.00511317	0.0118888	0	0	0.0106027	0	0.00345176	0.00563074	0.00528353
ESPN	0.00809569	0.00993148	0.00505422	0.00935248	0	0.0126681	0.0202284	0.0139179	0.00825544	0.00578193	0.00374884	0.0487155	0	0.0132994	0	0.0149959	0.0119108	0.0125444	0.013969	0.0134051	0.00544576	0.0208003	0.00534007	0.0204649	0.00988364	0.00957937	0.00913524	0.0158788	0.00454427	0.00737986	0.0224729	0.0044932	0.0174383	0.0203661	0.0195344	0.00723877	0.0212996	0.0155309	0.0093972	0.0179605	0.00972122	0.0260447	0	0.0331918	0.00929669	0	0.00655526	0.00298843	0.00690089
TNFRSF25	0.000955265	0.00138791	0.0027137	0.00443186	0.00303494	0.00263519	0.00295084	0.00118584	0.0157266	0.0195665	0.0275844	0.0212933	0.0146532	0.017103	0.0171853	0.0447832	0.0198884	0.0176883	0.0173317	0.0152062	0.0105748	0.00717077	0.00751331	0.0121547	0.0328892	0.00843003	0.0150905	0.0158507	0.00496064	0.0112044	0.0229552	0.0231158	0.019604	0.0170558	0.0096831	0.00487073	0.00444327	0.00730094	0.00610194	0.0276636	0.0196645	0.0248105	0.0126112	0.00657984	0.0209984	0.0196532	0.0013633	0.00146508	0.00138219
PLEKHG5	0.000971181	0.00260183	0.00284705	0.00110569	0	0.00275178	0.00365857	0.00129897	0.00899845	0.0243206	0.0299697	0.0154787	0.00989266	0.0185443	0.0105586	0.0573187	0.0177649	0.0161263	0.0222502	0.0107683	0.00851623	0.00967581	0.0100764	0.0098979	0.0400568	0.00643732	0.0156109	0.014317	0.00637915	0.00927505	0.0203271	0.0287043	0.0155949	0.0168737	0.0108409	0.00577191	0.00507997	0.0124795	0.00662474	0.0289959	0.0198076	0.0240147	0.00815025	0.00472022	0.0313457	0.0476434	0.00110332	0.00195138	0.00145776
NOL9	0.00911967	0.00990261	0.0121799	0.00896266	0.00221593	0.00902745	0.00965329	0.0114913	0.0109783	0.0160289	0.0133905	0.0130004	0.0113271	0.0144707	0.0123089	0.0163498	0.0109536	0.0119233	0.012221	0.0103576	0.0109579	0.00586343	0.0119859	0.00830024	0.0161015	0.0113177	0.0104115	0.00839381	0.0113544	0.0128391	0.0117866	0.0119894	0.0113676	0.0118416	0.00856787	0.00968927	0.0141509	0.0131543	0.0106237	0.0150206	0.0142466	0.0128274	0.00954903	0.0088705	0.0136088	0.00791951	0.0117616	0.0130283	0.0131011
TAS1R1	0.0100697	0.0164303	0.0202287	0.0339643	0	0.0130593	0.0200306	0.0230206	0.00848335	0.0256558	0.0092609	0.00543292	0.0059858	0.0142927	0.00265888	0.0155186	0.005655	0.00952502	0.0124907	0.0061045	0.00653547	0.0219633	0.00315474	0.00981592	0.0104764	0.0101857	0.00333225	0.0125043	0.00727351	0.0126068	0.00939399	0.0106475	0.0136596	0.00747741	0.013905	0.00788139	0.00960475	0.00935207	0.0128414	0.0147262	0.0128928	0.0017476	0.0156535	0.00902621	0.0279505	0.0431769	0.00666815	0.00623169	0.011737
ZBTB48	0.01239	0.0148759	0.00976406	0.00913739	0.0021544	0.0141439	0.0151077	0.0160976	0.0189088	0.0158411	0.0116828	0.012742	0.00874162	0.012939	0.0130283	0.0167894	0.0156101	0.0194584	0.0216779	0.0136888	0.012274	0.00805899	0.00969141	0.00625079	0.0154788	0.01528	0.013018	0.00637575	0.0120303	0.0132057	0.0151567	0.014923	0.0115973	0.0165177	0.00982483	0.0112186	0.012828	0.0140937	0.0122361	0.0105308	0.0163731	0.0135812	0.00794414	0.011274	0.0151458	0.00695489	0.00889773	0.00757652	0.00787524
KLHL21	0.0270604	0.0267776	0.0143605	0.0602693	0.0324757	0.0252297	0.0261438	0.0290348	0.0157757	0.0138306	0.0138698	0.00919497	0.0105349	0.0140851	0.00437923	0.00742093	0.00632052	0.00642069	0.00872574	0.0109966	0.00837863	0.00840406	0.00792184	0.00848907	0.00565329	0.00599515	0.00809239	0.00917753	0.00777542	0.00919345	0.00868429	0.00794484	0.0106889	0.00681369	0.00509278	0.00832544	0.010044	0.00917641	0.00713374	0.00921693	0.0137525	0.00965817	0.005185	0.007738	0.00997112	0.0057449	0.0169408	0.0133271	0.0138875
PHF13	0.0183734	0.0159229	0.0266206	0.0225251	0.0143339	0.0129484	0.0153749	0.0204156	0.0125552	0.0112966	0.0143135	0.00857934	0.015555	0.0113087	0.0106252	0.00586117	0.00874053	0.00779855	0.0097984	0.0103138	0.0205307	0.0196475	0.0115886	0.0285252	0.00393042	0.0108273	0.00805791	0.0349919	0.0109788	0.0119417	0.0125172	0.00492422	0.0268528	0.0112307	0.0042354	0.0171089	0.00901763	0.011143	0.00893186	0.00617096	0.00886803	0.0118933	0.0131796	0.0157715	0.00848199	0.00699131	0.00770234	0.00612635	0.00812083
THAP3	0.011113	0.0141616	0.0194803	0.0163354	0.01826	0.00957654	0.0112683	0.0108419	0.0138152	0.0127308	0.00958122	0.0123078	0.0170446	0.0169816	0.0103682	0.00800416	0.00923848	0.00578236	0.010012	0.00848591	0.0167247	0.0219211	0.0101249	0.0116811	0.00539803	0.0113968	0.00912657	0.0161968	0.00985365	0.0106116	0.00707464	0.00703591	0.0143636	0.00957214	0.00568458	0.0175315	0.00948388	0.0107865	0.00816527	0.0116587	0.0114532	0.00882742	0.0181433	0.0173014	0.00949247	0.00232141	0.0148812	0.0085426	0.0116903
DNAJC11	0.0115318	0.0101137	0.00550384	0.00855309	0.0046457	0.0108177	0.0118141	0.0120673	0.0105752	0.01678	0.0125649	0.0109187	0.00906537	0.0142629	0.0123032	0.0177427	0.0112659	0.0118166	0.0117505	0.00936669	0.010767	0.0114021	0.00805353	0.00395701	0.0141919	0.0111493	0.0105536	0.00474092	0.0132066	0.013065	0.00887221	0.0127811	0.00799248	0.0106615	0.0108006	0.00766646	0.0142778	0.0113005	0.0102731	0.0125158	0.0117702	0.014689	0.00676485	0.0064494	0.0136404	0.0120849	0.0108757	0.012156	0.0125944
RP11-312B8.1	0.0660891	0.0104238	0.00941631	0.0465872	0.0316264	0.0387406	0.0427208	0.0379979	0.00339654	0.0182083	0.0113132	0.00941698	0.0021846	0.00459248	0.0159693	0.00640404	0.00187662	0.00797829	0.00618713	0.00627248	0.00342881	0.0102993	0	0.0088637	0.0102655	0.0070779	0.00537895	0.00680083	0.0140948	0.0150926	0.00423587	0.0035596	0.00377296	0.00638548	0.010475	0.0141425	0.00690044	0.00910774	0.0091933	0.0159893	0	0.0195636	0.0204991	0.00551023	0.034419	0.0167834	0.00996848	0.00477291	0.00786586
CAMTA1	0.013726	0.0151744	0.0205685	0.00991136	0.0161507	0.0190769	0.013677	0.0127008	0.0122613	0.0100409	0.0119067	0.0115744	0.0110875	0.0130454	0.0146839	0.00894032	0.00717072	0.00649356	0.00768727	0.00661782	0.00970936	0.00923204	0.00935586	0.00854511	0.00821744	0.0141543	0.00859308	0.00622609	0.0116359	0.0100034	0.00762577	0.00762672	0.00622989	0.00687989	0.0078611	0.0094255	0.0137757	0.0117739	0.0112031	0.0115619	0.0098525	0.0151203	0.0157886	0.0111407	0.00768548	0.00733507	0.00867429	0.010194	0.0102721
RP11-334N17.1	0.0104148	0.0187671	0.0281583	0.023122	0	0.0102653	0.00898819	0.0101052	0.0082024	0.0103256	0.0230855	0.00557796	0.0164082	0.00476297	0.0130057	0.004553	0.00501084	0.0051145	0.0138801	0.004977	0.0119841	0.00332891	0.0081108	0.0263059	0.00168884	0.0280275	0.00874425	0.0314355	0.00474961	0.00689439	0.00627425	0.0030817	0.0256957	0.0112593	0.00404107	0.0261015	0.0110394	0.00880341	0.0086924	0.0078466	0.00975443	0.00970127	0.0248112	0.020024	0.00127441	0	0.00503943	0.00330576	0.00381417
RP3-453P22.2	0.00707533	0.0190634	0.0696414	0.0651451	0	0.0200826	0.0126444	0.0058131	0.0056539	0.0127359	0.0252248	0	0	0.0111881	0	0.00870476	0.0132853	0.0113145	0.013821	0.00721796	0.00983109	0	0.00702515	0.00669746	0.00379415	0.0484971	0.00804614	0.0135747	0.0112939	0.00931455	0.0136014	0.00466772	0.0377386	0.0159014	0	0.0310682	0.0267518	0.0053398	0.00322883	0.0120274	0	0.00957984	0.023972	0.0162933	0	0	0.0129442	0.00480075	0.00565703
RP11-338N10.1	0.00350986	0.000995114	0.016904	0	0	0.00579039	0.00351737	0.00322584	0.00513195	0.0135791	0.00265448	0	0.0261836	0.0172153	0.0308899	0.00326626	0.00865864	0.00711553	0.028324	0.0168832	0.0151428	0.00911494	0.0430844	0.022518	0	0.0142601	0.0283177	0.0363932	0.00477874	0.00509289	0.0155303	0.00643649	0.0235864	0.02771	0	0.0376506	0.00294716	0.0111881	0.00760649	0.00244814	0.0120415	0.00662432	0.0336132	0.0259267	0.00345966	0.00447692	0.011473	0.0102684	0.0101092
RP11-338N10.2	0.0058581	0.00894104	0	0	0	0.00788897	0.00656405	0.00848326	0	0	0.0286993	0	0.0184135	0.0151929	0	0.00238329	0	0.00535095	0.0278298	0.0132417	0	0	0.00858024	0.0199484	0.0205638	0	0.0380167	0.00805497	0.00537981	0.00884483	0.0366535	0	0.0183074	0.0345616	0.0213491	0.0222798	0	0.0218251	0.0208725	0	0	0.0104143	0	0.0441985	0	0	0.0122711	0.00704051	0.014031
RP11-338N10.3	0.00323199	0.0161142	0	0.0399563	0	0.00653268	0.00748427	0.00504417	0.0204478	0	0.00819013	0	0.0116637	0.0152573	0.0117249	0.00223169	0.00985852	0.00472211	0.0224714	0.0236552	0.0336435	0.00295352	0.0230654	0.00947094	0.00269651	0.0163177	0.0254492	0.017988	0.00136996	0.00656026	0.0359202	0.00325267	0.0201766	0.0123065	0	0.0301935	0.00929759	0.0133608	0.00893338	0.00376321	0.00689608	0	0.0927417	0	0.00140873	0	0.017448	0.01672	0.0251571
VAMP3	0.0126711	0.0144116	0.0134909	0.0309297	0.00498493	0.00999641	0.0119149	0.0129734	0.0138783	0.0110869	0.0100705	0.0105827	0.0162988	0.01437	0.0126774	0.00792684	0.0068325	0.00641531	0.010844	0.010613	0.0137982	0.00796192	0.00988316	0.013407	0.00656057	0.0113207	0.00914095	0.013052	0.00623945	0.00738816	0.00907339	0.00674889	0.0174475	0.0101722	0.00347928	0.0148215	0.0109047	0.0109348	0.00764587	0.010855	0.0136458	0.0138206	0.0117526	0.0173878	0.0115792	0.00695741	0.032226	0.0116144	0.0193292
PER3	0.0330648	0.0174838	0.0116963	0.0323754	0.0453947	0.0328962	0.0398745	0.0377361	0.00986292	0.00850633	0.00942217	0.00900524	0.00207751	0.0119113	0.00547697	0.0109754	0.00708429	0.00528375	0.00271694	0.00446956	0.00338034	0.00748931	0.0026133	0.00435599	0.00504615	0.00330723	0.00341249	0.00490633	0.0062186	0.00892551	0.00793896	0.00468514	0.00299845	0.00274921	0.00739962	0.00344359	0.00947624	0.00462233	0.00420883	0.0256149	0.0161008	0.0143977	0.00210021	0.00256442	0.0187918	0.0106827	0.0195146	0.0185226	0.0265026
RP3-467L1.4	0.0129592	0.0106152	0.00744895	0.0258996	0	0.0107487	0.0196796	0.0160379	0.00880119	0.0162097	0.0225688	0.0087328	0.0138624	0.0116173	0.00595757	0.0108977	0.0119401	0.00501995	0.00408036	0.0109585	0.0330356	0.00343477	0.00737813	0.00932047	0.00479745	0	0.0065007	0.0184076	0.00757598	0.00807878	0.00637028	0.00579769	0.0380132	0.0109466	0.00705114	0.0318937	0.00843923	0.00615878	0.00403731	0.0185115	0.0171178	0.0078048	0.0202517	0.0140369	0.0279521	0.021666	0.0127408	0.00787262	0.0102161
UTS2	0.00358796	0.00523518	0	0.012205	0	0.0138594	0.0129365	0.0167613	0	0.010236	0.014676	0.0208793	0.00824692	0.00814454	0	0.0118728	0.00382349	0.00147334	0.013159	0.00799397	0.00293396	0.0446402	0.016687	0.00593177	0.0028368	0	0.00737285	0.00898086	0.0118915	0.0104006	0.0113985	0.0163929	0.0142591	0.00434421	0.0109602	0.0174355	0.066422	0.00974009	0.00285003	0.0238571	0.0184669	0.00719125	0	0.0280622	0.00503041	0	0.0130923	0.00660002	0.00230527
TNFRSF9	0.00211159	0	0	0	0	0	0.00503153	0.00159758	0	0	0.0220285	0	0	0.0543404	0	0.0145459	0	0.00658657	0.0137373	0.00207544	0.0178919	0.0137738	0	0.005837	0.0132375	0	0.00752969	0.0155961	0.00807908	0.00582621	0.0171513	0.00574551	0.00860275	0.00463626	0.0119606	0.00450905	0.0059247	0.0208802	0.0108412	0.0443927	0.0589514	0.00660281	0	0	0.00823942	0.0143174	0.00597676	0.00433616	0.00821676
PARK7	0.00840415	0.0126142	0.0107668	0.0559266	0.0181189	0.0102244	0.00937837	0.00934999	0.0392244	0.0137511	0.0130522	0.00935236	0.015592	0.0120236	0.0205051	0.00718402	0.0085647	0.00645064	0.0123318	0.0138776	0.0162347	0.00749958	0.0103907	0.00864525	0.00665794	0.0069495	0.0112212	0.0135071	0.00880346	0.00971551	0.00969474	0.00666407	0.0173699	0.0131594	0.00691917	0.0156161	0.00649043	0.00894775	0.00913826	0.0158612	0.0165022	0.0131663	0.0136941	0.014887	0.0106837	0.0104929	0.0158635	0.00763736	0.0106614
ERRFI1	0.0198298	0.0100683	0.0160271	0.0212733	0.0149955	0.0145518	0.0181305	0.0179521	0.00978567	0.00782287	0.00685727	0.010916	0.00595363	0.00914102	0.00815417	0.0190974	0.0114732	0.0086119	0.00797674	0.00614881	0.00710493	0.0149944	0.00612075	0.0172546	0.011701	0.0114254	0.00557368	0.0103157	0.00965043	0.00800419	0.00707641	0.0112868	0.0109428	0.00910023	0.0177446	0.0110831	0.0105744	0.00959389	0.0085852	0.0110538	0.014649	0.00878189	0.00370368	0.00780448	0.00444756	0.0124421	0.0125418	0.0124189	0.012874
RP11-431K24.1	0.0162848	0.00584568	0.00439282	0.0194583	0.0152597	0.01231	0.0212877	0.0168949	0.00944159	0.00889185	0.00989837	0.00364258	0.0118781	0.00567871	0.00990662	0.0130626	0.0087972	0.011097	0.017133	0.014814	0.0207493	0.0119483	0.0184552	0.0083925	0.0107074	0.00946365	0.00916533	0.00834634	0.00707951	0.00758416	0.0137165	0.00650419	0.0125109	0.0152373	0.0156231	0.0176657	0.0122828	0.0136389	0.00850451	0.0071702	0.00820612	0.0132921	0.00801328	0.00653605	0.0040074	0.0056079	0.00438495	0.00707068	0.00769763
SLC45A1	0.0051753	0.00687655	0.00376876	0.0078622	0.00870628	0.00692991	0.00733212	0.00761969	0.0192501	0.0155731	0.00864446	0.0181487	0.0085838	0.0155616	0.00994258	0.0165858	0.0119107	0.013891	0.0153683	0.0111446	0.00945926	0.0126066	0.00971521	0.00594902	0.0171616	0.0195796	0.0153149	0.00666835	0.0140459	0.0128895	0.0126593	0.0174432	0.0141513	0.0164131	0.0148309	0.0128798	0.014203	0.0194566	0.0116901	0.0123223	0.0203149	0.0135924	0.00488249	0.00953527	0.00338306	0.0022701	0.00570269	0.00487029	0.00550879
RERE	0.00919486	0.0117485	0.0137029	0.0061126	0.0128321	0.0108526	0.0104671	0.00962045	0.0107054	0.00946342	0.0114886	0.0117401	0.0307676	0.0101064	0.0181838	0.00788181	0.00714279	0.0066047	0.00971257	0.0071213	0.0216356	0.0106375	0.0111638	0.0173167	0.00637086	0.0098364	0.00994348	0.0158862	0.00689712	0.0072015	0.00751795	0.00853407	0.0128788	0.00834854	0.00598814	0.0137528	0.00711112	0.00719032	0.00716373	0.0113333	0.0101346	0.0105438	0.0277115	0.0188417	0.0207248	0.0273201	0.0173777	0.0201407	0.0193426
RP5-1115A15.1	0.0111749	0.0143349	0.013877	0.0244518	0	0.0102213	0.0116264	0.0101818	0.0105796	0.0136716	0.0131157	0.00674615	0.0339998	0.0118193	0.0197415	0.00747453	0.00640755	0.00739956	0.014119	0.0086472	0.030438	0.002907	0.0178837	0.037175	0.00974518	0.0277718	0.011104	0.0492684	0.00586773	0.00612203	0.00826659	0.00251639	0.0381367	0.0135835	0	0.0250785	0.00328569	0.00967959	0.00399844	0.0141061	0.0136914	0.00522904	0.0371822	0.0249302	0.0117779	0.0019334	0.00888243	0.00765115	0.00702974
ENO1	0.0388627	0.0239197	0.0501653	0.0536652	0.0308539	0.0374724	0.0403236	0.0479008	0.0362356	0.0118411	0.00751188	0.00951412	0.00699725	0.00707335	0.00889535	0.00524671	0.0063523	0.00614478	0.0068233	0.00745514	0.0098849	0.0103238	0.00807637	0.0080695	0.00469949	0.00751567	0.00619862	0.0141648	0.00724723	0.00687404	0.00595614	0.00615464	0.00988052	0.0075449	0.00488397	0.0103029	0.00673547	0.0073632	0.00811034	0.00698214	0.00994315	0.0083015	0.00873829	0.00873908	0.0112834	0.0122994	0.0104838	0.0053349	0.00608017
ENO1-AS1	0.013571	0	0	0.0326662	0	0.00896966	0.019994	0.0153335	0.0129281	0.0247086	0	0.0835173	0.0307286	0	0	0.00496791	0.0429505	0.0216327	0.0351307	0.022467	0	0.00805113	0.0101741	0	0.00578397	0	0.00607242	0.0100578	0.0133678	0.0115033	0	0	0	0.00820155	0.022289	0	0.0108586	0.0126767	0.0222307	0.018425	0	0.0138022	0.00991258	0	0.0194323	0	0.0114656	0.00269234	0.0110922
CA6	0.00623704	0.00484882	0	0	0	0.0104375	0.00876631	0.00542745	0.0166876	0	0.00933849	0	0.00532218	0.0223888	0	0.00857517	0.00718908	0.0120863	0.0170247	0.00528928	0.015912	0.0326939	0	0.0292579	0.0100008	0.0116735	0.00856424	0.0176608	0.0103206	0.0120553	0.0187387	0.0026282	0.0128574	0.00437363	0.0143447	0.0308657	0.00326878	0.0218692	0.00922657	0.0186101	0.0275561	0.0130171	0.0168872	0.0135656	0.00560907	0	0.00355476	0.00485723	0.0110007
SLC2A7	0.00172134	0.019762	0	0	0	0.00322796	0.014528	0.00276344	0	0	0.01274	0	0	0.0155882	0.0259529	0.0123503	0.0202656	0.00544248	0.0356891	0.0108005	0.00812571	0.022145	0	0.0210843	0.0120539	0	0.0145335	0.00973844	0.00722054	0.00978744	0.0371157	0.015772	0.0153947	0.00754263	0	0.0179195	0.00938535	0.0124946	0.0258781	0.0373839	0.0107678	0.0287167	0.0149984	0	0.0317539	0	0.00907726	0.00632715	0.00966879
SLC2A5	0.00726978	0.00377056	0.00034365	0.00845278	0	0.0058998	0.00660102	0.00926347	0.00810731	0.00444094	0.00189541	0.0017025	0.000762195	0.0022518	0	0.00301953	0.00196386	0.00158532	0.00177528	0.00112213	0.000784261	0.00264662	0.000677357	0.0010286	0.00203083	0.00131332	0.00135086	0.00186305	0.00123084	0.00198973	0.00164273	0.00158866	0.00124658	0.00115292	0.00203142	0.00134257	0.00135307	0.00216741	0.00234477	0.00291372	0.00152307	0.00136402	0.000533634	0.000883089	0.171615	0.630045	0.00177646	0.0016425	0.00207624
GPR157	0.0043907	0.00913517	0.0242047	0.00904654	0	0.00525993	0.00316298	0.00477003	0.00470618	0.00673146	0.00741953	0.00688771	0.00613184	0	0.00416467	0.0180692	0.00239535	0.0048976	0.00467421	0.00436533	0.00122261	0.0250234	0.00453488	0.00336573	0.00870567	0.0500353	0.00225681	0.00408909	0.00880632	0.00237958	0.00487115	0.00410766	0.0105681	0.0020718	0.00371487	0.00636125	0.00977795	0.00759137	0.0044524	0.0100052	0.0035943	0.00627336	0.00533317	0.0195495	0.00938766	0.00900337	0.00345921	0.00217593	0.00155516
RP3-510D11.1	0.00130543	0.0164055	0.0424083	0.00624095	0	0.00085942	0.00230283	0.000328942	0.00132215	0.00787169	0.0082382	0.00502537	0	0.00204279	0	0.0209326	0.00475795	0.0050164	0.000364037	0.000906156	0	0.00533876	0	0.00118936	0.023506	0.0419919	0	0.000733969	0.00524853	0.00448237	0	0.00948325	0.00100492	0.000502871	0.00265853	0.000828556	0.0110996	0.00212155	0.00325014	0.00641314	0.00268312	0.0211551	0	0	0.0118843	0.00736612	0.0010941	0.000910564	0.00229637
RP3-510D11.2	0.00223329	0.0414962	0.0926979	0.01327	0	0.0135342	0.00570197	0	0	0	0.00886878	0	0	0	0.0293268	0.01598	0.00397233	0.00150469	0.00174684	0.00224219	0	0	0	0	0.0134452	0.0431269	0.00285344	0	0.00175351	0	0	0.00441914	0.00195658	0.00490117	0.0121108	0	0	0.00225537	0	0.0300648	0	0.0213648	0	0	0.0555378	0.0411058	0.000996582	0	0.00594005
H6PD	0.0160698	0.0142304	0.0118959	0.0122281	0.0134608	0.0161606	0.0199858	0.0190268	0.00972629	0.0141282	0.0143187	0.0153826	0.00770665	0.00980397	0.0126524	0.0110917	0.00555708	0.00691144	0.0108903	0.00758119	0.0101241	0.00839237	0.00819532	0.00337732	0.00918991	0.00890133	0.00927257	0.00432998	0.00743304	0.00755058	0.010517	0.00698726	0.00878021	0.00905342	0.00518425	0.00719116	0.0117691	0.0121706	0.00885665	0.0125801	0.0121065	0.012623	0.0079772	0.00737943	0.0194529	0.0204201	0.0193343	0.0194619	0.021906
SPSB1	0.00730629	0.0118866	0.0118152	0.00564828	0.0101198	0.00952511	0.00307028	0.00203205	0.00410194	0.00411731	0.0225957	0.00305803	0.00142614	0.00649804	0.00444253	0.00778429	0.00184563	0.00265023	0.0137535	0.00325015	0.0028461	0.00503123	0.00186422	0.0067987	0.00449254	0.0089402	0.0046789	0.00916513	0.00218448	0.00155361	0.00958093	0.00231443	0.0121923	0.0101684	0.00103792	0.0192046	0.00253532	0.0135322	0.00879256	0.00176354	0.00328976	0.00323358	0.00115164	0.00592135	0.00466678	0.00674781	0.0431408	0.0617494	0.0542155
SLC25A33	0.0493675	0.0280227	0.01914	0.0222522	0.0832821	0.0529031	0.0578415	0.0560723	0.00615629	0.011556	0.00945915	0.00845352	0.00178568	0.00851527	0.00545042	0.00738686	0.00425589	0.00434205	0.0140138	0.00547001	0.00277768	0.00999464	0.00383111	0.00506231	0.0041083	0.00534497	0.0109763	0.00725649	0.00610025	0.00567422	0.00818411	0.00391092	0.00833082	0.00938623	0.00384477	0.00536752	0.00817624	0.00928543	0.00592643	0.00954544	0.0102831	0.0104644	0.0025549	0.00331597	0.0113406	0.0214717	0.00538089	0.00574698	0.00791002
TMEM201	0.0151137	0.0147076	0.00929809	0.00805326	0.0139268	0.0106563	0.00930724	0.0150801	0.0134818	0.0160738	0.0142595	0.0231037	0.00467705	0.0113418	0.00899611	0.00986099	0.00918496	0.0123894	0.00579824	0.00644961	0.00742431	0.00951386	0.00823542	0.0110365	0.00525484	0.0162744	0.00803406	0.00743732	0.0117097	0.0121908	0.00852441	0.00917269	0.0111627	0.00781809	0.00834249	0.00724343	0.00934974	0.012785	0.0106242	0.0172198	0.0200831	0.017865	0.0052223	0.0106179	0.00563709	0.00138678	0.00736157	0.00498408	0.00625356
PIK3CD	0.001736	0.00217648	0.00708308	0.00316466	0.00712507	0.00259584	0.00338921	0.0029948	0.0178511	0.00463851	0.00240418	0.00406954	0.0112199	0.00553774	0.00630092	0.00435734	0.00311869	0.00312119	0.00557958	0.00214318	0.00799635	0.00471667	0.00638862	0.0166174	0.00491432	0.0158347	0.0091388	0.0187651	0.00799674	0.00968337	0.00853196	0.00821699	0.016163	0.00621536	0.00910762	0.0122491	0.0112143	0.0101408	0.0040067	0.00757579	0.00729392	0.0112858	0.0108107	0.0123112	0.0926442	0.0780465	0.0014507	0.00148595	0.00141722
RP11-558F24.4	0.00445207	0.00685645	0.00534877	0.00487611	0	0.00400592	0.00218748	0.00057898	0.00515606	0	0.00355577	0	0.00741714	0.00663827	0	0.0106361	0.00384869	0.00844224	0.0112906	0.00401765	0.00345325	0.0354255	0.0104829	0.00883411	0.00599646	0.0143755	0.0101485	0.0236931	0.0124254	0.0135516	0.0103543	0.00822414	0.0149477	0.00502609	0.00460027	0.00760675	0.0149949	0.0227164	0.00894418	0.011523	0.0112971	0.00571648	0.00859657	0.0103571	0.0825984	0.0165618	0.00236462	0.00638537	0.00454853
CLSTN1	0.00947959	0.010617	0.0100501	0.01276	0.0134988	0.00796796	0.00781631	0.0105702	0.0487162	0.0123892	0.00867074	0.00746695	0.00933444	0.0118123	0.0110602	0.0120976	0.0127309	0.0122093	0.00707733	0.0156538	0.0069577	0.0186742	0.00728259	0.00860808	0.0125652	0.0112002	0.0123488	0.0111349	0.0187031	0.0169892	0.015564	0.0156658	0.0106418	0.0108231	0.0141813	0.0115048	0.0102206	0.0125765	0.0130003	0.013957	0.0141589	0.0138573	0.0100711	0.0147607	0.0103326	0.00862292	0.00586947	0.00539138	0.00531689
CTNNBIP1	0.0125119	0.00882991	0.00753098	0.0107309	0.00993871	0.0180046	0.0178555	0.0165706	0.0145573	0.00959242	0.00766047	0.00847225	0.00862699	0.0111217	0.0113619	0.00882142	0.00461792	0.00724546	0.0165314	0.00667865	0.0131009	0.00685507	0.0131435	0.0111978	0.0122919	0.0149727	0.013897	0.0137602	0.015406	0.0101869	0.0128413	0.00939973	0.017058	0.0145208	0.00730652	0.0140047	0.0211868	0.0145086	0.01514	0.00758124	0.0090893	0.00875499	0.0145361	0.0105488	0.0112651	0.0101316	0.0122641	0.0162469	0.0180726
LZIC	0.0099691	0.013587	0.00741024	0.0178143	0.0111647	0.00979395	0.0101922	0.0110695	0.0133063	0.0110538	0.0108055	0.0116676	0.0132484	0.0142587	0.00993865	0.0073194	0.00945293	0.0072288	0.0114052	0.0110631	0.0139074	0.0104309	0.0124575	0.0123702	0.00567101	0.0176858	0.00965021	0.0162303	0.00880274	0.00867504	0.00713418	0.00685733	0.0191161	0.0128672	0.00841438	0.0147108	0.00977077	0.0105922	0.0103952	0.0146948	0.0122455	0.0146117	0.0126857	0.0162474	0.0100185	0.00919187	0.0217364	0.0132031	0.0167762
NMNAT1	0.0130296	0.0129194	0.00421144	0.0132806	0.0226388	0.0162487	0.0169277	0.0173419	0.00934496	0.0112436	0.0149124	0.0150803	0.00302885	0.0149889	0.00586835	0.0181156	0.0114812	0.0142489	0.0095857	0.00806316	0.00381829	0.0115078	0.00513442	0.00247709	0.0189675	0.00984187	0.00905344	0.00376692	0.0134697	0.0113286	0.00921865	0.0177808	0.00449044	0.0108008	0.0143637	0.00435738	0.0132004	0.0134644	0.0126841	0.0141663	0.0137021	0.0158949	0.00389809	0.00437259	0.0169004	0.0137287	0.0142334	0.0171159	0.0165549
RBP7	0.00489824	0.009471	0.0133425	0.00523224	0	0.00523575	0.00372354	0.00333089	0.0059961	0.0142433	0.00528378	0.00406602	0.0080161	0.00782172	0.0127946	0.0120876	0.0028116	0.00431694	0.00830051	0.00426932	0.00771923	0.0182233	0.00495882	0.0123156	0.00393346	0.0102016	0.00458379	0.0125244	0.00583674	0.00611654	0.00709094	0.00249749	0.0110467	0.00594772	0.00421406	0.00871377	0.00771339	0.00707266	0.00680806	0.00800496	0.00840149	0.0102707	0.00102876	0.0142776	0.0109728	0.0105889	0.101255	0.0909494	0.0969164
UBE4B	0.00918232	0.0108871	0.0127268	0.00548211	0.00698834	0.0118292	0.010221	0.00906576	0.00848595	0.0120392	0.010973	0.0172002	0.0107813	0.0120374	0.0101804	0.0107732	0.00731562	0.0077731	0.00982808	0.00659193	0.0103306	0.00970336	0.0111092	0.0126865	0.0113497	0.00832519	0.008936	0.0101533	0.0097457	0.00949533	0.00961471	0.0114825	0.00775991	0.0105709	0.0123456	0.0090407	0.0117817	0.0109226	0.0123698	0.0104502	0.0105001	0.00933243	0.0104637	0.0111326	0.0112702	0.0127686	0.0247432	0.0323115	0.0301701
KIF1B	0.0190817	0.0233982	0.0251645	0.0141704	0.0230502	0.0226773	0.0200484	0.0197496	0.0146214	0.0103963	0.00980571	0.0107563	0.0159051	0.00957003	0.0130749	0.00840234	0.00956413	0.00779471	0.0112856	0.0076787	0.0151712	0.00946823	0.0113645	0.014399	0.00729486	0.0094661	0.0116749	0.0127463	0.00895536	0.00821416	0.00901638	0.00980349	0.0111346	0.0119211	0.00994709	0.0115233	0.00984902	0.00995681	0.0099378	0.00921455	0.0101358	0.00979765	0.0163273	0.0147925	0.0075045	0.00757332	0.0177039	0.0196478	0.0182941
PGD	0.0129555	0.00953951	0.00770299	0.00868824	0.0274428	0.0115786	0.0101289	0.0133623	0.00910967	0.00973765	0.0104791	0.0130166	0.0118327	0.00980677	0.00950488	0.00623504	0.00498888	0.00609389	0.0129678	0.0074164	0.0192872	0.0109555	0.00925449	0.019253	0.00502619	0.0171253	0.01028	0.0215803	0.00721858	0.00609578	0.00512675	0.00642718	0.0219357	0.0149715	0.00814461	0.015964	0.0109914	0.010411	0.00942248	0.0127947	0.0133264	0.0161029	0.0101409	0.00805007	0.00940346	0.00892917	0.00844934	0.00602379	0.00972746
DFFA	0.0100864	0.0104903	0.0098954	0.0125452	0.0211878	0.0103681	0.0109405	0.0107732	0.00975399	0.0139046	0.0118191	0.0140175	0.0101824	0.0151983	0.00802825	0.011492	0.00926242	0.00919683	0.0135697	0.0102312	0.00990191	0.0177409	0.0119499	0.00589387	0.0077258	0.00760132	0.00976082	0.00744125	0.0096289	0.0111342	0.0086843	0.0107761	0.0105273	0.0117801	0.00953088	0.00937585	0.0104587	0.0118039	0.0100562	0.0171487	0.0170243	0.0134854	0.0092247	0.00894659	0.00768533	0.00762368	0.0134883	0.0118261	0.0119856
RP5-1113E3.3	0.0102669	0.0109838	0	0.0269292	0	0	0.00748271	0.00344652	0	0	0.0138028	0	0.0771346	0	0	0.00831753	0	0.0130173	0.0132392	0.00374774	0.0210269	0	0.0481146	0.0121218	0	0	0.013715	0.0180418	0	0.0102882	0.0118071	0.0115407	0.0194522	0.00416242	0	0.0276857	0	0	0.0101907	0.0102955	0	0	0.0437751	0	0.013609	0.0650178	0.0078604	0.0092454	0.00879422
PEX14	0.0126053	0.0135364	0.00976946	0.00715892	0.0106852	0.012814	0.0124493	0.0139941	0.00982142	0.0144924	0.00992189	0.0097496	0.00944313	0.0132294	0.00984516	0.0155611	0.00947734	0.0106939	0.0082144	0.00751662	0.0101172	0.00969265	0.00848969	0.0137701	0.0162677	0.00972467	0.00796152	0.00985901	0.0108216	0.00988192	0.0105877	0.0133796	0.00919287	0.00905676	0.0131754	0.00977267	0.0128659	0.00935731	0.0109904	0.0157033	0.0135478	0.0141986	0.00798655	0.0098053	0.0155889	0.013658	0.0108195	0.0107292	0.0115973
CASZ1	0.00138443	0.00958429	0.0161902	0.0116807	0	0.00961835	0.00483597	0.00283609	0.00744821	0.00522986	0.00216008	0	0.0111778	0.00638214	0.0190359	0.00826716	0.00327431	0.0132825	0.00739062	0.0100064	0.00929998	0.0207046	0.00425067	0.00994365	0.0169397	0.0118473	0.0212575	0.0370675	0.00727805	0.0200536	0.00705676	0.020937	0.0764417	0.036372	0.010519	0.0401024	0.00643817	0.0288809	0.0107711	0.00410863	0.00817105	0.00568984	0.0171227	0.0604403	0.00227795	0.00515759	0.0013123	0.00170773	0.00141264
RP4-734G22.3	0.00100277	0.000435473	0	0.00889545	0	0.00285066	0.00152333	0.000587855	0.0153049	0.00889141	0	0	0	0.00405398	0.00489374	0.02297	0.00500581	0.0309534	0.0131073	0.00899489	0	0.104475	0.000910592	0.00324902	0.0477416	0.0117933	0.0334234	0.00270945	0.0171848	0.0376543	0.0177859	0.0824984	0.0189397	0.0730531	0.0576095	0.00582413	0.0103659	0.0543411	0.0162696	0	0.00382553	0.00491361	0.00336892	0	0.00237706	0.00251281	0.00072275	0	0.0011365
C1orf127	0.00257898	0.00415181	0	0	0	0.00539337	0.0118422	0.00716302	0	0.0184908	0	0.0170663	0	0	0	0.00426745	0.00276315	0.00269948	0.00669442	0.00623408	0.00978704	0.0202469	0	0	0.0123895	0	0.00590019	0.00692162	0.00907513	0.0104261	0.00476413	0.00679444	0.017722	0.00353364	0	0.0125483	0.0228197	0.00756802	0.0206682	0.00788041	0.0195689	0.0186891	0	0.00824395	0	0.121883	0.00586047	0.0117307	0.00379349
TARDBP	0.0141249	0.0146271	0.0234603	0.0193962	0.00400033	0.0131044	0.0121928	0.0156385	0.0159734	0.0121578	0.0129903	0.0112024	0.0150133	0.011131	0.0085445	0.00829642	0.0107339	0.00955907	0.00773653	0.00927161	0.0142786	0.00619796	0.00878576	0.018795	0.00804644	0.0106192	0.00859004	0.0179953	0.00903106	0.011665	0.00874014	0.00743283	0.0135829	0.00887398	0.00741432	0.0127453	0.0103442	0.00868586	0.00853255	0.0127296	0.0113166	0.0102271	0.0151457	0.0121915	0.0141473	0.0129771	0.0223593	0.0154075	0.0179417
MASP2	0.00856833	0.0217264	0	0.0176344	0.0103936	0.0115702	0.0116472	0.0104681	0.0142458	0.0136613	0.0149206	0.00593566	0.00974252	0.017454	0.00592046	0.011258	0.00960689	0.00982369	0.0112695	0.00969686	0.0182722	0.042158	0.00412505	0.0196213	0.0114561	0.0105611	0.00547829	0.013816	0.0128064	0.0126609	0.00829994	0.00967978	0.0112803	0.0100829	0.0124453	0.0117407	0.0117514	0.0143842	0.00865293	0.0137139	0.0169979	0.0139569	0.0182641	0.0313581	0.00490941	0.00113255	0.00892203	0.00796664	0.00921341
RP4-635E18.8	0.0159863	0.0115637	0.0093644	0.0160564	0	0.0130268	0.0129503	0.0201174	0.0138005	0.00708635	0.0143457	0.0130373	0.00840315	0.0134734	0.00765166	0.0141067	0.0177669	0.0171909	0.0122121	0.0114176	0.00293572	0.00533869	0.00683671	0.00440591	0.0145805	0.00958901	0.0130359	0.0066213	0.0124187	0.014638	0.0140077	0.0151448	0.00540715	0.0123582	0.0108802	0.00294443	0.0160016	0.0139262	0.0118984	0.015079	0.0117275	0.0103036	0.00355377	0.00635517	0.00619413	0.00251635	0.0142433	0.0117535	0.00964318
SRM	0.00529519	0.0096847	0.00793972	0.0116837	0.00271843	0.0059302	0.00462099	0.0054882	0.0195511	0.0113723	0.0192305	0.0102042	0.0182865	0.0193677	0.0103343	0.00574871	0.00631232	0.00611405	0.0174392	0.012781	0.0635343	0.0075546	0.0198402	0.0231182	0.00452038	0.0159089	0.010377	0.0207076	0.00819274	0.00652504	0.00874733	0.0040105	0.0230878	0.0128784	0.00371859	0.0166945	0.00667901	0.00813451	0.00664409	0.0306347	0.0294021	0.0197277	0.0138969	0.0136802	0.00587928	0.00269936	0.00440876	0.00319296	0.00357732
EXOSC10	0.00768551	0.0079408	0.00945462	0.00775468	0.00398154	0.0123624	0.0115699	0.0108104	0.00785174	0.011112	0.0122937	0.0108521	0.0160485	0.0141149	0.0108386	0.0121884	0.010478	0.0110509	0.0133318	0.00897456	0.0198697	0.00715244	0.0130083	0.0198536	0.011099	0.0110365	0.00938104	0.0138573	0.00886468	0.00875594	0.0111306	0.00841498	0.0123288	0.0102201	0.00968523	0.0116307	0.0093472	0.0103855	0.00781995	0.0327888	0.0151459	0.0204622	0.0120221	0.0111682	0.0122725	0.0115992	0.0125605	0.012303	0.0147883
RP4-635E18.7	0.0125568	0.0125684	0.0156564	0.024224	0.0162257	0.0172631	0.0134181	0.0125726	0.00851681	0.0129586	0.00948965	0.00757568	0.0243253	0.00908845	0.0114055	0.00791538	0.00675579	0.00528987	0.010286	0.00987907	0.0330722	0.00444371	0.00964726	0.0231525	0.00573048	0.0244677	0.0115763	0.0237498	0.00483868	0.00723601	0.00936471	0.00274619	0.0268096	0.0109124	0.00240097	0.0216611	0.00631091	0.00571186	0.00580882	0.0189503	0.0126989	0.0128228	0.0187914	0.0151031	0.0115562	0.00595487	0.00983416	0.00942667	0.00812351
RP4-635E18.6	0.00103514	0.00760859	0.0133133	0	0	0.00925895	0.00927772	0.00173894	0.00439702	0	0.0248963	0	0.0089993	0	0.011313	0.0177881	0.0162424	0.00914787	0.0108679	0.0156275	0.0274129	0.0188153	0.0166946	0.0149954	0	0.0207088	0.00624011	0.00796884	0.0143274	0.0164556	0.0240932	0.00866425	0.0157194	0.00793369	0	0.00470853	0	0.0105505	0.00532934	0.0261006	0.0341294	0.0221544	0	0	0.0124173	0	0.00540141	0.0058956	0.00905904
MTOR	0.0143038	0.0126014	0.00800464	0.0107245	0.0211059	0.0164812	0.0161022	0.0166753	0.00941035	0.0133553	0.0168844	0.0135843	0.00525879	0.0131692	0.0081201	0.0170134	0.0104623	0.0118922	0.0117995	0.00882853	0.00846029	0.010463	0.0122464	0.0126437	0.0148594	0.00729364	0.0108907	0.00957256	0.0111981	0.0117455	0.0112846	0.0104046	0.00801053	0.00831081	0.0119046	0.00641552	0.0116431	0.0112855	0.0100319	0.0166741	0.0130679	0.011864	0.00523519	0.00447443	0.0119199	0.0125086	0.0121245	0.0121166	0.0125552
MTOR-AS1	0.00970844	0.0118015	0.00946042	0.0218064	0	0.00395926	0.00688962	0.00602914	0	0.00890977	0.0124891	0.0203677	0.0171894	0.00697764	0	0.00775403	0.0117988	0.00377325	0.0221033	0.0135078	0.0150945	0.0110204	0.00985972	0.0235091	0.00799378	0	0.012202	0.0312673	0.00605676	0.0128528	0.00852516	0.0103444	0.0298602	0.0124492	0.0103454	0.0230459	0.00410924	0.00785572	0.00979067	0.0153009	0.0103669	0.028462	0.0212562	0.0112502	0.00966636	0	0.00654813	0.00732716	0.00605455
ANGPTL7	0.00837872	0.0117803	0.0250545	0.0169133	0	0.00710131	0.0127282	0.00708535	0.0190316	0.0268975	0.0124731	0	0.0131431	0.0191465	0.0174987	0.0125499	0.0104747	0.0050098	0.0117355	0.00479979	0.027136	0.00234716	0.0133852	0.0535092	0.00184952	0.012498	0.00267474	0.0482561	0.00706338	0.0120034	0.00876239	0	0.0381167	0.00909757	0	0.0200755	0.00346511	0.00950583	0.00597862	0.00819319	0.0215342	0.00440751	0.00463555	0.0297957	0.00798943	0.0049612	0.0108421	0.00178676	0.00649309
UBIAD1	0.016675	0.0162929	0.00866405	0.0120911	0	0.0116283	0.0129938	0.018289	0.0079436	0.0165912	0.01144	0.014333	0.0116183	0.0151562	0.0104491	0.00804062	0.00670402	0.0061874	0.0137286	0.00863074	0.0144335	0.00451608	0.013249	0.0186058	0.00625029	0.0109283	0.00943656	0.0128248	0.00647613	0.0103506	0.00939207	0.00535554	0.0122065	0.0112188	0.00813679	0.0127492	0.00950444	0.00799135	0.00661994	0.0170258	0.0128799	0.0133398	0.00915651	0.00686035	0.0102214	0.00347035	0.0177856	0.0163989	0.0181441
PTCHD2	0.0365492	0.0236042	0.010616	0.0397273	0.0337046	0.076107	0.0211368	0.0333847	0.0103487	0.0290647	0.0580925	0.0219627	0.0209419	0.0300571	0.0234774	0.00582356	0.00358471	0.00383157	0.0080662	0.00522873	0.0489104	0.00439784	0.0330392	0.0134917	0.00450232	0.00197018	0.00710715	0.00767628	0.00237231	0.0194584	0.0139969	0.00240504	0.0036622	0.00140892	0.00442824	0.00775133	0.00168974	0.00208733	0.00148586	0.0285933	0.0277202	0.00919008	0.0153314	0.00505529	0.00153907	0.0016831	0.00126365	0.000389469	0.00155491
FBXO2	0.0130723	0.00526898	0.00577415	0.0609064	0.00795978	0.045527	0.0211889	0.0189309	0.0474475	0.0169273	0.0152914	0.011803	0.00580245	0.0102214	0.00164742	0.0132946	0.0130367	0.0156568	0.00955126	0.0148309	0.00655534	0.0142191	0.00680576	0.0129025	0.0170732	0.0114549	0.00502371	0.0216119	0.00933063	0.00715521	0.00822841	0.00844715	0.0119887	0.00825189	0.0141626	0.00674843	0.00672793	0.00239309	0.00514549	0.016677	0.0185523	0.0123941	0.0023189	0.0071025	0.00498668	0.0060515	0.00444313	0.0028188	0.00697483
FBXO44	0.00750454	0.00531416	0.00552725	0.0105754	0.00481212	0.00981925	0.00774856	0.00878952	0.0305391	0.0133999	0.0147755	0.00972412	0.0104595	0.012082	0.00774415	0.014216	0.0171219	0.0178301	0.0122811	0.0196379	0.0104963	0.0155497	0.0102243	0.0132142	0.0140008	0.0155925	0.0107197	0.0176003	0.0135027	0.013521	0.0113896	0.0112828	0.0166104	0.0122768	0.0129046	0.0132884	0.0120717	0.00964531	0.0106347	0.0161688	0.0127978	0.016062	0.00996189	0.0140784	0.00449185	0.00349457	0.00462691	0.00356562	0.0044927
FBXO6	0.0115633	0.0116144	0.0104936	0.0244813	0	0.00945871	0.0117295	0.00957765	0.00571184	0.0072247	0.0136261	0.00853654	0.024016	0.0263253	0.00922024	0.0101898	0.00607806	0.0063753	0.0118183	0.00651425	0.0211045	0.00650708	0.00750566	0.0131124	0.00515576	0.0230383	0.00982576	0.0221636	0.00889431	0.00901249	0.0107149	0.00382874	0.0267008	0.00919555	0.00212137	0.026314	0.010482	0.0116408	0.00718191	0.0139957	0.0121688	0.0156845	0.0157847	0.0278489	0.00879822	0.00358621	0.00257857	0.00342557	0.00275863
MAD2L2	0.00549734	0.00848904	0.0123573	0.00612853	0.0150863	0.00417745	0.00340369	0.00499058	0.0152507	0.00790245	0.0100286	0.0064541	0.0364755	0.0123112	0.0234179	0.0111263	0.011117	0.0107086	0.027839	0.0194617	0.032578	0.0249919	0.0222487	0.0142267	0.00375838	0.020984	0.0168039	0.0228282	0.00425963	0.00472832	0.00438463	0.00806196	0.0337477	0.0253422	0.00560204	0.0186398	0.00265761	0.00448594	0.0069745	0.00667794	0.00890214	0.00756159	0.0304025	0.0244798	0.00253355	0.00209318	0.00963102	0.00598489	0.00699317
DRAXIN	0.00111303	0.00980404	0.0336072	0.00323443	0.00185585	0.000965621	0.000111476	0.000472981	0.00796172	0.0045353	0.00607704	0.00587315	0.0431745	0.0070257	0.0469737	0.00271772	0.00655265	0.00395171	0.0455697	0.0231907	0.0445853	0.00693171	0.0413232	0.0466517	0.00048379	0.0451814	0.0221466	0.0624259	0.00243188	0.000582656	0.0010358	0.00398238	0.070707	0.0553434	0.00160688	0.0252624	0.00198376	0.00321004	0.00765307	0.00134742	0.00523639	0.00575558	0.0329307	0.0263456	0.00109147	0.00131564	0.000252397	0.00034924	0.000317609
AGTRAP	0.0592258	0.0362455	0.0315252	0.0659355	0.0559605	0.0442346	0.0372082	0.0641519	0.0296946	0.00698989	0.0073105	0.00812134	0.00730421	0.00512082	0.00642143	0.00270941	0.00496948	0.00326632	0.00270141	0.0023274	0.00757398	0.00293668	0.0123942	0.0073248	0.00148714	0.00579935	0.00281311	0.00769041	0.00521953	0.00185342	0.00277115	0.00215549	0.00577749	0.00713451	0.0190505	0.00495485	0.00258529	0.00151405	0.00387559	0.00381289	0.00787763	0.00885836	0.00350785	0.0015471	0.0225226	0.0363502	0.0370003	0.020576	0.0285723
C1orf167	0.00549501	0.00164319	0.00926018	0.0172551	0	0.00958902	0.0091374	0.00647527	0.00996383	0.0142875	0.0231893	0	0.00371417	0.00549102	0.00943593	0.0133584	0.0189161	0.0104195	0.0101088	0.0142385	0.0161436	0.00733214	0.0244503	0.0196562	0.00790831	0.0239291	0.0109832	0.0309537	0.00823334	0.0111333	0.0246515	0.0108512	0.0197873	0.0196083	0.0155979	0.0144994	0.00838484	0.016335	0.00975463	0.00668467	0.0078299	0.00879735	0.00867962	0.00645089	0.0114182	0	0.00407723	0.00395902	0.0050195
MTHFR	0.0067787	0.00615218	0.00550085	0.00776301	0.00821506	0.00766176	0.00773804	0.00860241	0.00794563	0.0103988	0.0145326	0.0176481	0.00549703	0.0123451	0.00674383	0.015843	0.00876113	0.00912406	0.0122531	0.00837545	0.0085468	0.0108649	0.00666911	0.0120468	0.0127209	0.0156685	0.00931677	0.0135356	0.00911922	0.00869175	0.0101618	0.0137826	0.0120664	0.0142224	0.0257573	0.0084947	0.0101236	0.00846548	0.0107445	0.00991804	0.0097846	0.0106476	0.00478713	0.0049761	0.024865	0.0368258	0.00722473	0.00846948	0.0103695
CLCN6	0.0151488	0.0129731	0.0359874	0.0138869	0.00388508	0.0144046	0.0110417	0.0113123	0.00866801	0.0099004	0.0100346	0.0157896	0.0158267	0.0107059	0.010282	0.00956811	0.00387711	0.00668502	0.0113943	0.00586313	0.0189721	0.0082554	0.00752155	0.038795	0.00872795	0.0232305	0.00927653	0.0337857	0.00643268	0.00665048	0.00710154	0.00824206	0.0178214	0.0111007	0.00895757	0.0151241	0.00778923	0.00875004	0.0069369	0.00988887	0.0111669	0.0101539	0.0111505	0.0125396	0.0205534	0.0251932	0.011416	0.00921662	0.0108856
NPPA-AS1	0.0154768	0.00476504	0	0.0207981	0	0.0100086	0.00712229	0.00701045	0.011744	0	0.0262987	0	0	0.00547093	0.00905185	0.0144463	0.0122643	0.00999943	0.0123297	0.00731969	0.00274943	0.0300721	0.00738056	0.00337063	0.0261339	0	0.00777345	0.00661907	0.0157378	0.0146038	0.0221316	0.0186037	0.0104988	0.0156058	0.0237555	0.0028896	0.014203	0.00451928	0.00913997	0.0166466	0	0.018604	0	0	0.0231407	0.0798879	0.00672771	0.00735365	0.00924841
NPPA	0.00363636	0.0196192	0	0.0164597	0	0.00687844	0.00598696	0.00420992	0.0194044	0.00520413	0.00319122	0.016744	0.0122027	0.00186191	0.0166927	0.0128072	0.0389462	0.022343	0.0104957	0.0116908	0.0125786	0.0559937	0.012498	0.00654108	0.00608658	0.00392073	0.0155311	0.00880823	0.0113496	0.012115	0.00358195	0.0341515	0.0235933	0.124324	0.0224573	0.0141382	0.0070607	0.0178936	0.0116197	0	0.00192722	0.006837	0	0	0.0125575	0.00296856	0.00547311	0.00113451	0.00113956
NPPB	0.00579262	0	0	0	0	0.00677068	0.00329916	0	0	0	0	0	0	0	0	0.00785416	0.0128862	0.00990521	0.0043757	0.00581732	0.0108939	0	0	0	0	0	0	0	0.0153465	0	0	0.0165061	0.0160489	0.00607028	0.0331751	0.00599287	0	0	0	0.0133986	0	0.0186222	0	0	0	0	0.00345928	0.00311402	0
KIAA2013	0.0107147	0.00986691	0.00783419	0.0158533	0.00790976	0.0105702	0.0106736	0.0144361	0.02349	0.0166774	0.00809443	0.0138149	0.011735	0.0113507	0.0104428	0.0110525	0.0111024	0.0117444	0.0125616	0.0111226	0.0130897	0.00791238	0.0105863	0.0112887	0.00837893	0.00772791	0.0123355	0.0122813	0.0100671	0.0121814	0.0125416	0.0100052	0.0172428	0.0136628	0.0113202	0.013334	0.0085254	0.013207	0.0112113	0.0109841	0.0119093	0.0083669	0.0100957	0.00920853	0.0144139	0.00696974	0.0199366	0.0167565	0.015402
PLOD1	0.00874185	0.00571411	0.00729091	0.0161091	0.124648	0.0105193	0.00725201	0.00858541	0.00773924	0.00593476	0.0140895	0.0116792	0.00303537	0.0116554	0.00791944	0.00677045	0.00577468	0.0031226	0.00543806	0.0045522	0.00296723	0.0307972	0.00481717	0.00209849	0.00442832	0.00836413	0.00525526	0.00353539	0.00791528	0.00610087	0.0053414	0.00760012	0.0039568	0.0050142	0.017223	0.00496938	0.0105387	0.00957947	0.00931204	0.0139252	0.0105943	0.0107548	0.00355399	0.00446935	0.00901419	0.0213574	0.0101656	0.0114911	0.0109432
MFN2	0.00972776	0.00917431	0.00580448	0.011703	0.0176682	0.00988878	0.0111384	0.0114005	0.0205608	0.0139953	0.0158977	0.011963	0.00552037	0.0132398	0.00808306	0.0131168	0.0119426	0.010753	0.0107397	0.010028	0.00776538	0.0192711	0.00824776	0.00759117	0.0111124	0.0145839	0.010877	0.00909565	0.0125706	0.01207	0.0123993	0.0128423	0.00796318	0.00998445	0.0162739	0.00775364	0.0138073	0.0120321	0.0118895	0.0176266	0.0136534	0.0169498	0.00664543	0.00692465	0.0097748	0.0120035	0.00850838	0.00741267	0.00909866
MIIP	0.0121132	0.0177443	0.0175346	0.0258135	0.0148798	0.0219012	0.0126524	0.0149393	0.0191754	0.0105702	0.00884665	0.0126262	0.0131851	0.0125479	0.00876425	0.00629376	0.00606512	0.00840654	0.0168558	0.0088368	0.0223221	0.0107475	0.0109794	0.01401	0.00696389	0.0102911	0.0122205	0.015591	0.00851103	0.00908794	0.0109116	0.00759854	0.0288867	0.0163394	0.0107771	0.017685	0.0119157	0.0133413	0.0110858	0.00955753	0.0108112	0.0117299	0.0143464	0.0119845	0.0108222	0.00660428	0.007578	0.00692763	0.00859631
TNFRSF8	0.0052253	0.0100472	0.00807413	0.0100057	0.0637496	0.00355109	0.0065819	0.00700011	0.0127757	0.013036	0.0138279	0.0239926	0.00502875	0.0088979	0.00881607	0.0166613	0.00907139	0.00885368	0.0180591	0.00865248	0.0107936	0.0393073	0.00705675	0.0234303	0.00755092	0.021045	0.0119344	0.0152449	0.0129807	0.00623507	0.021889	0.00735435	0.0195816	0.0142945	0.00407351	0.0123333	0.00808348	0.0111638	0.00641692	0.010458	0.0274511	0.0149639	0	0.0210648	0.020428	0.0231722	0.00380866	0.00456167	0.00419807
TNFRSF1B	0.000720566	0.00142282	0.00178936	0.00498745	0.00281352	0.00108869	0.00140143	0.000174534	0.0218502	0.00152323	0.00173722	0	0.00206162	0.000922494	0.000523001	0.000965274	0.000375243	0.000948844	0.00110333	0.000508377	0.000426291	0.000718819	0	0.00111729	0.0022496	0.00263033	0.000631221	0.00124164	0.00103662	0.000657839	0.000815277	0.000738409	0.00122085	0.000791802	0	0.00159698	0.000188199	0.000850406	0.000437434	0.000168597	0.000899476	0.00063529	0	0.000467548	0.171736	0.552856	0.00096229	0.00111577	0.000622011
VPS13D	0.0137134	0.0118147	0.00884832	0.00842975	0.0109249	0.0134218	0.0136641	0.0122998	0.00908361	0.0142443	0.0105582	0.0136235	0.00714618	0.0101739	0.00947439	0.0134867	0.0102467	0.009441	0.0104692	0.00818235	0.00768741	0.0106384	0.00926647	0.0114708	0.0135233	0.0108085	0.0108058	0.00955577	0.0109611	0.0139127	0.0130016	0.0134528	0.00678578	0.0098111	0.0219038	0.006266	0.00937387	0.0100012	0.010311	0.0134846	0.00966012	0.0136073	0.00700837	0.00664968	0.0201725	0.0194252	0.011005	0.0123466	0.0124167
RP5-888M10.2	0	0	0	0	0	0	0	0	0	0	0	0	0	0	0	0	0	0.0298332	0	0.0915861	0	0	0	0	0	0	0	0	0	0.193815	0.263094	0	0	0	0	0	0	0	0	0	0	0	0	0	0.13617	0	0	0	0
DHRS3	0.0401681	0.0149115	0.00649855	0.0508491	0.0664889	0.0698366	0.0385363	0.0552453	0.0117672	0.00709747	0.00255887	0.00437589	0.00112331	0.00195361	0.00854456	0.00451236	0.00187854	0.00173811	0.0019819	0.00189186	0.000736821	0.00436897	0.00165379	0.000617546	0.00334294	0.00117164	0.00490662	0.000836623	0.00179331	0.00124112	0.00186155	0.00187127	0.00111331	0.00144056	0.010975	0.000941914	0.00149597	0.00291196	0.00208546	0.0251334	0.00730108	0.0235504	0.00312515	0.00405809	0.0974901	0.118734	0.0010015	0.00148959	0.000904327
AADACL4	0	0	0	0	0	0	0	0.00851007	0	0.0641722	0	0	0	0	0	0.0311781	0	0.0384866	0	0	0	0	0	0.0368594	0.033182	0	0.00797661	0	0.00952131	0.0137677	0	0	0.0100808	0	0	0.0153848	0	0.0169963	0	0	0.0333956	0	0	0.0707769	0	0	0	0	0.00661732
C1orf158	0.00177756	0.00424358	0	0	0	0.0014415	0.00549649	0	0.0115236	0.0107269	0	0	0	0	0	0.0108467	0.0323966	0.135514	0.0938201	0.106352	0	0.0829037	0.00890527	0.00463818	0.0168726	0.0889339	0.00995562	0	0.0131327	0.00297064	0.0250434	0.00844462	0.00318321	0.00583406	0	0.00510944	0.00564763	0.00628117	0.00409819	0.00796175	0.0163605	0.00569414	0	0	0.00586763	0	0.00214197	0.00120862	0.00378261
PRAMEF6	0.00764613	0.00378995	0	0.0267426	0.0859413	0.0129634	0.0260664	0.0185835	0.00890888	0.00507554	0.0073059	0.0376382	0.0200552	0.00387963	0.0186226	0.0221554	0.0092943	0.0153347	0.00969789	0.00814187	0.0121632	0.016778	0.0027697	0.0112656	0.00934424	0.00911195	0.0142688	0.0187771	0.00592046	0.00834568	0.0153262	0.00661601	0.0175517	0.00549401	0.0125183	0.0138193	0.0026049	0.0159079	0.00967446	0.00956289	0.0120244	0.00322609	0.00284641	0.0108635	0.00692096	0	0.0101133	0.00652199	0.0118655
LRRC38	0.000843845	0.00311905	0.00198934	0	0.0232851	0.0019077	0.00163124	0.000585347	0.00915993	0.00468223	0.0107969	0.00771596	0.00500929	0.0052476	0	0.00536234	0.00117277	0.0020705	0.00812559	0.00315007	0.00106411	0.00502304	0.00362633	0.000806917	0.00414461	0.0121573	0.00386101	0.00319619	0.00227974	0.00153498	0.00628385	0.00364395	0.0015659	0.0029556	0.00659204	0.00401343	0.00652182	0.00195641	0.00388115	0.00290902	0	0.00310114	0.00339744	0.0019717	0.00261082	0.00145783	0.00156641	0.00208914	0.00256133
RP4-597A16.2	0	0	0	0.0474408	0	0	0.00309379	0	0.0235077	0	0.0351598	0	0	0.0359202	0	0	0	0	0.0119934	0.00742753	0	0	0	0	0.0113393	0	0.00637969	0	0	0	0.0191622	0	0	0	0	0	0	0	0	0	0	0.025374	0	0	0	0	0	0	0
PDPN	0.0230672	0.0428426	0.0538475	0.0111194	0.00679979	0.0102921	0.00548579	0.0105099	0.00873653	0.00337732	0.0245149	0	0.00181592	0.0126141	0.00809086	0.00396538	0.00345668	0.0121393	0.027454	0.0169545	0.00538871	0.00801232	0.00712124	0.00262456	0.0173065	0.0132161	0.0260918	0.00271361	0.010233	0.0255838	0.0442976	0.00595862	0.00261901	0.013766	0.00536961	0.00190299	0.00203863	0.00567876	0.00400047	0.000978895	0.00806693	0.00249221	0.0024553	0.00079816	0.0525026	0.135184	0.00157256	0.00150179	0.00183994
PRDM2	0.0063953	0.00709295	0.0093563	0.00608712	0.00670136	0.00638808	0.00620387	0.00567056	0.0136505	0.00588527	0.00797372	0.00655662	0.0124525	0.0117215	0.00906262	0.0182792	0.0149399	0.0180039	0.0119528	0.0102042	0.0107093	0.0274798	0.00914898	0.00788115	0.0182173	0.0173955	0.0157329	0.0111214	0.0178955	0.0251505	0.0181305	0.0221339	0.0112018	0.0148856	0.0203699	0.0127628	0.0107638	0.0128562	0.0126056	0.0135858	0.0137373	0.0100788	0.0128793	0.0133951	0.0154009	0.0141099	0.0123219	0.0141703	0.0121842
RP4-704D23.1	0	0.00305238	0	0	0	0	0	0	0	0.0368257	0	0	0	0.0410213	0	0.00444667	0.00373183	0.00346111	0.0111373	0.0071047	0	0	0.00805725	0	0.00737708	0.0204692	0.00144959	0.0185471	0.00395714	0.0232611	0.0126348	0.00438043	0.0120403	0.00699974	0.0292471	0.00836215	0.00566379	0.00539635	0.0109843	0.0400935	0.0354099	0.0242451	0	0	0	0	0	0.00175386	0
KAZN	0.00268066	0.00754384	0.00959305	0.0017317	0.00782268	0.00605194	0.00144952	0.00180027	0.00612182	0.0273941	0.0190106	0.0241319	0.00861566	0.0196183	0.0238606	0.00235471	0.00118303	0.00194117	0.00745421	0.00291718	0.00285807	0.00415637	0.00335602	0.00114983	0.00459754	0.014617	0.015391	0.00496653	0.0106049	0.00617371	0.00707021	0.00772431	0.0110322	0.0151392	0.00509168	0.0143701	0.0248634	0.0112804	0.00952521	0.0315573	0.0268436	0.0242802	0.00705027	0.00920033	0.00265606	0.00328513	0.00275607	0.00466256	0.00286245
TMEM51	0.0383911	0.0268468	0.0121038	0.0250429	0.134635	0.0224966	0.025331	0.0319952	0.00487935	0.0020914	0.00298752	0.00475503	0.00155004	0.00265967	0.00321587	0.00170224	0.000463881	0.00102134	0.00150457	0.000749958	0.00118984	0.00323518	0.00114315	0.000569131	0.00111877	0.0032436	0.00157439	0.000340663	0.00244811	0.00258319	0.00102743	0.001971	0.000716776	0.00142493	0.00123543	0.00153043	0.00411185	0.00710527	0.00646752	0.00396823	0.00325771	0.00485666	0.000765019	0.000279086	0.0470738	0.057526	0.000676255	0.000745202	0.000360359
C1orf195	0.040955	0.042699	0.0350444	0.0668761	0	0.039912	0.0344564	0.0358945	0	0.0100662	0	0	0	0.00815934	0	0.00349295	0	0.00671325	0.00562574	0.00747783	0.00761063	0.0109257	0	0.00564592	0.00562795	0	0.00124904	0.00482476	0.00790888	0.00539469	0.00525171	0.00398318	0.00176203	0.00750864	0.0105124	0.00619406	0.0165259	0.00665988	0.0105911	0.0180712	0	0.00856354	0	0	0.0552722	0.01185	0.00378796	0.00228216	0.00464961
FHAD1	0.00855293	0.0139306	0.0220087	0.00715496	0.0320736	0.0198072	0.00719184	0.00550023	0.00783962	0.00546416	0.00946025	0.0133012	0.00611505	0.00657696	0.00665914	0.0191494	0.00287179	0.00918424	0.00640848	0.0041606	0.00296484	0.012832	0.00705247	0.00398255	0.0266743	0.0153276	0.00579808	0.00657286	0.028422	0.0194317	0.0126226	0.0192723	0.00667135	0.00566704	0.00530617	0.00634985	0.01637	0.0375532	0.0251186	0.00822144	0.00472187	0.00566794	0.0108966	0.00621273	0.0249821	0.0239179	0.0044074	0.00324849	0.00596573
RP3-467K16.2	0.0699134	0.0800084	0.0433397	0.0379567	0	0.2828	0.00447266	0.0134903	0	0	0.00636647	0	0.00258394	0	0.0249452	0.00500685	0.00546715	0.00727788	0.00406455	0.00490849	0.00344981	0.00194124	0.00232376	0.00701137	0.00861209	0.0281379	0.00265306	0	0.0135477	0.00365761	0	0.00980926	0.000805406	0.00333406	0.00539145	0.000900547	0.0260009	0.0217881	0.0178942	0.0160374	0.00280469	0.00655881	0	0.00653771	0.0183378	0.0251808	0.000603414	0	0
RP3-467K16.4	0.0415024	0.00594049	0.0343927	0	0	0.026627	0.00534114	0.012754	0.0049322	0.0152559	0.0190827	0	0	0	0.031795	0.00645762	0	0	0.00187232	0.00235292	0.0153152	0.0107559	0	0	0.00778006	0	0.00182561	0.0022382	0.0460174	0.0172601	0.00672603	0.0260907	0.00762808	0.00284326	0.0144206	0.018556	0.0203478	0.0270149	0.0338332	0	0.00836063	0.0288926	0	0.017293	0.00208037	0	0.00173889	0.00397463	0
EFHD2	0.0398019	0.0159017	0.0261067	0.0147261	0.020041	0.0208333	0.00551421	0.0182313	0.0180925	0.00439558	0.00539327	0.0042814	0.000846585	0.00358682	0.00366763	0.00295919	0.00220046	0.00280957	0.00123483	0.00160332	0.00141233	0.00214102	0.00171704	0.000780229	0.0047571	0.00811264	0.00205528	0.000363756	0.0367736	0.0126681	0.0100798	0.0125114	0.000962465	0.00153911	0.0109333	0.00174524	0.0500683	0.0169611	0.0338793	0.0131869	0.00555773	0.0278695	0.00195183	0.0027288	0.0277288	0.0328729	0.00162606	0.00145862	0.0018312
CTRC	0.0128695	0.0268665	0.0152053	0.0166643	0	0.0304713	0.00600351	0.0131103	0	0	0.00794653	0	0	0.0100189	0.0142454	0.0016975	0	0.00360609	0.00793671	0	0	0.00940797	0.00579805	0.0392171	0.0248365	0.0466212	0	0.00979574	0.0186037	0.00732391	0.00845228	0.0103162	0.00428839	0.00265373	0	0.00759887	0.0228137	0.0201992	0.0203553	0.0237104	0	0.063554	0.0208546	0	0.0119492	0.053705	0.00135633	0	0.00130696
CELA2A	0.0112129	0.0180228	0	0.0192626	0	0.00274608	0.00292536	0.0212323	0.00641099	0.0182493	0.0113806	0.0379135	0.013811	0	0	0.0133546	0.0181257	0.0200704	0.00242008	0	0	0.00655184	0	0.00875015	0.00528085	0.0316771	0.00221033	0.00617404	0.0177775	0.0295114	0.0373397	0.00848528	0.00294042	0.0032154	0	0.0169788	0.0444965	0.0133099	0.0107392	0.0216407	0.0188935	0	0.0124709	0	0.00252997	0.0218074	0.00836726	0	0.00631093
CELA2B	0.00892868	0.0290447	0.0214601	0.0479249	0	0.0101281	0.00764649	0.00702184	0.0167474	0.023363	0.0130912	0.00546638	0.0146546	0.0148988	0.0149549	0.0125333	0.00681006	0.00829898	0.00795776	0.0107501	0.00900014	0.0115887	0.0050613	0.00400519	0.0198426	0.0147262	0.00287291	0.0091904	0.0092942	0.0119369	0.0112881	0.0139399	0.00927359	0.0062471	0.0145035	0.0114764	0.0173052	0.00511275	0.00731754	0.0234992	0.00698076	0.0126866	0.0229465	0.00437997	0.00358604	0	0.00453893	0.00409468	0.00302418
CASP9	0.0155359	0.0343603	0.0108554	0.0143692	0.0161919	0.0163573	0.0202761	0.0151205	0.0110823	0.0103122	0.0141974	0.00626851	0.00401537	0.012641	0.00618537	0.0133532	0.00977679	0.0116645	0.00683653	0.00747246	0.00533503	0.0155895	0.00341472	0.00257128	0.0125184	0.0188837	0.00489887	0.00555961	0.0108217	0.0117992	0.0109556	0.0128233	0.00462583	0.00792027	0.0176005	0.00781412	0.00806626	0.00861278	0.0112518	0.0151403	0.0126633	0.0227324	0.00653252	0.00827138	0.00957439	0.0194663	0.00999958	0.00920841	0.0120016
DNAJC16	0.0143513	0.0130722	0.00801376	0.0115037	0.00501435	0.0123184	0.0123654	0.0156465	0.0142316	0.0124102	0.0102356	0.0125884	0.00839841	0.0112209	0.00945793	0.0169917	0.0147486	0.0127011	0.00967584	0.0104135	0.00799697	0.00997237	0.00758995	0.00679916	0.0149406	0.0106399	0.0102963	0.006398	0.0134309	0.0167996	0.0149132	0.0143514	0.00778581	0.00911973	0.0107641	0.00832293	0.0139176	0.0105178	0.0111195	0.0142105	0.0150406	0.0168218	0.00831042	0.00486641	0.0146017	0.0086444	0.0154735	0.0128055	0.0153686
AGMAT	0.00503438	0.00616025	0	0.0138072	0.0345867	0.0015026	0.00483118	0.00468431	0.0140239	0.00724955	0.00929239	0.0244924	0	0.00905838	0.0052728	0.00801491	0.00609359	0.0126372	0.0064138	0.00645736	0.00484247	0.0277985	0.00315741	0.00379614	0.0170167	0.00806533	0.00707568	0.00594382	0.0119313	0.010929	0.0128543	0.0127226	0.0075241	0.00587354	0.00781881	0.00786856	0.0214647	0.00887529	0.00855813	0.0197405	0.00769498	0.0166348	0.00395997	0.00201057	0.0564858	0.02278	0.00499343	0.0045271	0.00533027
RP4-680D5.2	0.0148089	0.00675686	0.00355523	0.0323242	0	0.0121173	0.0132061	0.011943	0.00572713	0.017309	0.00842192	0.00595327	0.0104022	0.0130366	0.0138015	0.0139301	0.005555	0.0153158	0.016077	0.0143398	0.0118314	0.0192274	0.00559971	0.00728194	0.0178622	0.00492291	0.00962264	0.010004	0.0118442	0.00976996	0.0218067	0.0105485	0.019135	0.00666473	0.0101011	0.0180905	0.00960398	0.015841	0.0117777	0.0162837	0.0143756	0.0156374	0.00532826	0.0271776	0.00424026	0	0.00196511	0.00217347	0.00241341
DDI2	0.0116269	0.00885926	0.0122476	0.0118399	0.000935179	0.0113876	0.010417	0.0117815	0.0124731	0.00780615	0.0112093	0.00752889	0.006247	0.0144363	0.00665434	0.0119925	0.00874317	0.0116305	0.00955091	0.00717026	0.00804157	0.00511459	0.00744493	0.0080268	0.0120802	0.0103906	0.0115477	0.00878225	0.0173711	0.0156866	0.0138442	0.0144405	0.00698202	0.00847801	0.0113001	0.0055005	0.0145766	0.00962763	0.0119796	0.0146529	0.0116816	0.0134347	0.00391475	0.010509	0.0207742	0.0159959	0.0189108	0.0184843	0.0244173
PLEKHM2	0.0166691	0.0161925	0.0180791	0.0151762	0.00780954	0.0141764	0.0162755	0.0175004	0.0136798	0.010984	0.0122839	0.010469	0.0102736	0.0109695	0.00867275	0.012335	0.00887866	0.00927519	0.0108065	0.0106947	0.0112156	0.00855069	0.00915884	0.0129874	0.0120403	0.00842426	0.0123871	0.0136598	0.0157936	0.0167404	0.0139874	0.0116487	0.0110348	0.00985951	0.012386	0.00973137	0.0121764	0.0109929	0.00996123	0.0100768	0.0122926	0.00977763	0.00900241	0.0135421	0.0245453	0.024518	0.00758751	0.00878272	0.00926761
RP11-288I21.1	0.0162182	0.0286687	0.0192822	0.0159911	0	0.00877748	0.0135015	0.0160571	0.0179965	0.00912984	0.00855982	0.00949448	0.00338479	0.021508	0.00592205	0.00785709	0.00603311	0.0090132	0.0137718	0.00841511	0.0100033	0.0101993	0.00752011	0.0116646	0.00620736	0.0171346	0.0114639	0.0293945	0.0042367	0.0118511	0.0206851	0.0121476	0.0157569	0.00972222	0	0.00847928	0.00617748	0.00461599	0.016188	0.0103086	0.0150223	0.0112774	0.0168331	0.0225532	0.0238865	0.015628	0.00532234	0.00656431	0.00306916
SLC25A34	0.0390051	0.0120163	0.00285778	0.0206986	0	0.023154	0.0209751	0.0317334	0.0107545	0.0120006	0.0166452	0.00565919	0.00855179	0.00863702	0.0145047	0.0131685	0.00626112	0.0127486	0.0127291	0.00836608	0.00432126	0.0124503	0.0061311	0.00213176	0.0225194	0.00710542	0.0173928	0.00239667	0.0203379	0.0241989	0.0174778	0.0166777	0.0085671	0.00995117	0.0131814	0.00613755	0.016664	0.011066	0.0137019	0.00846287	0.0107603	0.017117	0.00738745	0.00426215	0.0121172	0.00814006	0.00397283	0.00293799	0.00490453
RP11-169K16.4	0.0127596	0.00765254	0.0160047	0.032918	0	0.00720129	0.0104227	0.0155242	0.00262917	0	0	0.0391044	0.0116017	0.0241002	0.00906634	0.0120221	0.0124659	0.00759888	0.0216768	0.00487422	0.00822268	0.0123222	0.0269669	0.00357117	0.00734553	0.0115553	0.0118738	0.0126577	0.0147883	0.014871	0.0080155	0.00813583	0.0119434	0.0082686	0.00808548	0.00588475	0.00704729	0.0164697	0.0142891	0.0123901	0.00409302	0.0136212	0	0.0226519	0.00310078	0	0.00158517	0.00164053	0.00681504
TMEM82	0	0.00351442	0.012247	0	0	0.00143593	0.00478375	0.00440695	0	0.0353425	0.00705888	0.0209061	0	0	0	0.00389743	0	0.00259981	0.00326167	0.00367656	0	0.187754	0	0	0.00280566	0.0249073	0.00308664	0	0.0325463	0.0446457	0.00981224	0.0225951	0.00569019	0.00577832	0.0928276	0.0115146	0.016782	0.0165667	0.0206371	0.017741	0	0.0133226	0	0	0.00147164	0.0118282	0	0.00257248	0
FBLIM1	0.00148334	0.00404503	0.00166866	0.00143123	0	0.00154524	0.000808239	0.000878325	0.00379331	0.00830328	0.0135516	0.0122375	0.0126501	0.0160994	0.0189537	0.00108722	0.00116176	0.00111612	0.039775	0.0140511	0.0146432	0.0041798	0.0234254	0.0143895	0.000514447	0.0238243	0.034116	0.0182862	0.00654654	0.00309807	0.00853783	0.00123566	0.0265108	0.0291103	0.00217686	0.0190022	0.0230347	0.0205327	0.013965	0.00933433	0.015208	0.0194666	0.014612	0.0138394	0.00206265	0.00112659	0.00158731	0.00121346	0.000634186
RP11-169K16.9	0.0243285	0.0191427	0.0162018	0.0487116	0.00938	0.0155968	0.0170351	0.0194375	0.0143232	0.0102749	0.00825224	0.00784088	0.0289563	0.0110862	0.00896844	0.00587149	0.00706045	0.00504537	0.00686061	0.0124714	0.0346025	0.00768962	0.00996193	0.0112638	0.00625324	0.00888167	0.00624028	0.0143274	0.00562829	0.00567677	0.00839007	0.0058695	0.0219631	0.00706741	0.00741479	0.022636	0.0049043	0.00730713	0.00604821	0.00846349	0.00817944	0.00887772	0.0207665	0.0176209	0.0135929	0.0121884	0.0262048	0.0137637	0.0151721
SPEN	0.012991	0.0138028	0.019272	0.0155574	0.0316652	0.0148043	0.015516	0.0134852	0.00942356	0.00874867	0.0110615	0.00979197	0.0190393	0.0113659	0.0116054	0.00800623	0.00775329	0.00510837	0.0068225	0.00594662	0.0193924	0.0118418	0.011211	0.0143964	0.00448625	0.00521545	0.00682089	0.0109524	0.00826212	0.00944098	0.0076132	0.00610646	0.0122279	0.00568952	0.00566813	0.0110536	0.00694688	0.00719629	0.0062721	0.0115791	0.0113164	0.0112602	0.0182345	0.0125736	0.0201184	0.0226566	0.0165997	0.0180877	0.0172926
ZBTB17	0.00857133	0.0131385	0.00923982	0.00777443	0.00823689	0.00978395	0.00983092	0.0102207	0.0108376	0.00970524	0.0123675	0.0143086	0.0167214	0.01085	0.0124048	0.0106106	0.0103863	0.00940797	0.0112541	0.00755807	0.0156833	0.00880913	0.0127115	0.0116555	0.0076651	0.0118259	0.00979506	0.0101714	0.00892626	0.00856374	0.00950227	0.010104	0.0194084	0.0116477	0.0075578	0.0148971	0.0085604	0.0104352	0.011339	0.0105658	0.00799624	0.00799033	0.0151856	0.00898221	0.0108049	0.0109443	0.0257399	0.0237921	0.0240297
C1orf64	0.00146547	0.00177383	0	0	0	0.000797179	0.0002565	0	0.0100645	0	0	0	0	0.00288458	0	0.000413991	0	0	0.00056685	0	0	0	0	0.00174954	0	0	0.00110747	0.00132249	0.000550131	0	0	0	0.000586466	0	0	0.000843584	0	0.000743003	0	0	0	0	0.00165454	0	0	0	0.000479806	0	0
HSPB7	0.00434013	0.00755313	0	0	0	0.00637681	0.0100541	0.0060216	0	0	0	0.105472	0	0	0	0.00908189	0.00924349	0	0	0.00337893	0	0	0	0	0	0	0	0	0	0.00381949	0.0681087	0	0	0	0	0	0	0	0	0.00642745	0	0	0	0	0	0	0.0137435	0.00737792	0.02272
CLCNKA	0.00241076	0	0	0	0	0	0.0160096	0.0133235	0	0.0268562	0	0.0479985	0.0165763	0.0241551	0	0	0.0161124	0.00660057	0.0169671	0	0.00830689	0	0.0099945	0	0	0	0.0221429	0	0.0102922	0	0.02038	0.0158486	0.0078396	0.0184283	0	0.00399862	0.0107213	0.00516627	0.00644421	0.0292051	0	0.0316568	0.0152216	0	0.00917353	0	0	0	0.00752155
FAM131C	0.00727291	0.00342083	0.00743141	0.0117886	0.0172188	0.00291058	0.0108889	0.00893367	0.0163179	0.0142754	0.0047234	0.0149441	0.00305722	0.00749671	0.00429318	0.000724481	0.000703152	0.000461709	0.0142327	0.00417415	0.00517799	0.00125663	0.0078411	0.00681458	0.00132894	0.0119278	0.00902469	0.0206922	0.00278356	0.0024465	0.00798925	0.00135501	0.0213769	0.00857931	0.00176207	0.0134214	0.0123566	0.009426	0.00452888	0.0047661	0.00991432	0.00626137	0.00266772	0.00669462	0.00199624	0	0.00802825	0.00181333	0.0106776
EPHA2	0.0652735	0.0308926	0.121189	0.041702	0.0503278	0.0158582	0.0278046	0.0519634	0.00393532	0	0.00197889	0	0	0	0.00382388	0.000331596	0.00187577	0.00170774	0.00193393	0.00179837	0.00114788	0.00457631	0	0.00166731	0.000745452	0	0.00208234	0.00190967	0.00280357	0.00142593	0.00592524	0	0.00519124	0.0016692	0	0.00585504	0	0.00466637	0	0	0.00159108	0	0.00134683	0	0.00992431	0.00717021	0.00100684	0.000309966	0.00065848
RP11-276H7.2	0.0389596	0.0524465	0	0	0	0	0.0226158	0.0407935	0	0	0	0	0	0	0	0	0	0	0	0	0	0	0	0	0	0	0	0	0	0	0	0	0	0	0	0.0403718	0	0.0489693	0	0	0	0	0	0	0.138752	0.617091	0	0	0
RP11-276H7.3	0.0645419	0.0260619	0.0861283	0	0	0.0178042	0.0194441	0.0437991	0	0	0	0	0	0	0	0.00870173	0	0	0	0	0.0233198	0	0	0	0	0	0	0.00780804	0	0	0	0	0	0	0	0	0	0.00489965	0	0	0	0	0	0	0.0798719	0	0	0	0.00249732
ARHGEF19	0.0157578	0.00848158	0	0.0176425	0	0.0080627	0.0177339	0.0073608	0.0270903	0	0.0118731	0	0.0227	0	0.027674	0	0.00247725	0.0042748	0.0102391	0.00153165	0.0218177	0.0115583	0.0231647	0.0285689	0	0.0143256	0.0102922	0.00852645	0.00510059	0.00177667	0.00401383	0	0.00634261	0.00140958	0.00867201	0.0174731	0.0240142	0.00760319	0.00345629	0.00321681	0	0.0111332	0.00442716	0	0.058272	0.0340812	0.0014531	0.00354486	0.00272549
C1orf134	0.0139014	0.00850321	0	0.0246896	0	0.00846364	0.03008	0.0111053	0.0281778	0.0102688	0.0219645	0	0	0	0	0.0134006	0.0068371	0.0160174	0.0342831	0.0169691	0.00674941	0.0221428	0.0147984	0	0.0131983	0	0.0121721	0.0199296	0.0138747	0.0149268	0.0353918	0.00742029	0.0243446	0.0284518	0	0.0126284	0.00466636	0.0182568	0.0128029	0.00459321	0.0164093	0.0131767	0	0.00958447	0.011837	0.00960254	0.00586867	0.00259133	0.0046629
RSG1	0.0115878	0.00290756	0.0221863	0.00638149	0.0643374	0.00787374	0.0132277	0.0204851	0.0192974	0.00789858	0.0135378	0.00941888	0	0.0066579	0	0.0108718	0.00512416	0.0123955	0.0212518	0.0154675	0.00698979	0.0586495	0.0107316	0.0145522	0.00473056	0.0210953	0.012789	0.0146057	0.0194579	0.00982043	0.00400575	0.0238128	0.0069719	0.0145535	0.0389236	0.0125857	0.0214849	0.0114218	0.0105959	0.00351878	0.00493026	0.0105197	0	0	0.00931044	0.0173438	0.00261709	0.00173778	0.00539819
FBXO42	0.0101546	0.0129737	0.016475	0.0115089	0.00921382	0.0116336	0.0114468	0.010948	0.00645578	0.0134255	0.0122264	0.0139465	0.0148644	0.0126504	0.0118728	0.0139426	0.00850187	0.0101014	0.0117712	0.00947116	0.0135456	0.0112038	0.0111904	0.012217	0.0125097	0.0124031	0.0107796	0.00967243	0.012553	0.0103081	0.0105194	0.0124651	0.010142	0.00986794	0.0108354	0.0111022	0.0125763	0.0120629	0.0101435	0.0129557	0.0132116	0.0118948	0.0156486	0.0135351	0.0138959	0.0137928	0.00919701	0.0110599	0.0109645
SZRD1	0.017113	0.0159894	0.0186957	0.0195667	0	0.0138332	0.0175343	0.0194938	0.0121365	0.0121	0.0107045	0.0108115	0.0131349	0.0108873	0.0161218	0.0119455	0.00791764	0.00898845	0.00842014	0.00787901	0.0119302	0.00426142	0.00758538	0.00581641	0.0104001	0.00557691	0.00626609	0.00554862	0.00841646	0.00893684	0.00863929	0.00895427	0.00810579	0.00890247	0.00804312	0.00945587	0.0102034	0.00791543	0.00830821	0.0133344	0.0110315	0.0127953	0.0122038	0.00937881	0.0167615	0.0103398	0.0163086	0.0126509	0.0138322
SPATA21	0.00686212	0.016533	0.0107252	0.0175767	0.0191956	0.00729425	0.0136578	0.0100456	0.00972743	0.00538479	0.0170605	0.00714456	0.0102876	0.0084675	0.00375925	0.0125864	0.00936112	0.00842639	0.0126704	0.00904911	0.023621	0.00985143	0.0128088	0.0338966	0.00856327	0.00998576	0.0131957	0.022862	0.00894141	0.0113776	0.0114026	0.00882835	0.0193672	0.0100204	0.00398784	0.0281724	0.00936806	0.0122183	0.0106324	0.00698571	0.0164116	0.00814253	0.0133085	0.0231138	0.0100478	0.000893106	0.0121416	0.0121565	0.0104922
NECAP2	0.00976504	0.0140988	0.0132819	0.0185925	0.0165041	0.00969132	0.00838529	0.00918694	0.00970185	0.00871062	0.0126083	0.0144455	0.0247747	0.0124686	0.0131524	0.00693155	0.00690464	0.00611887	0.0123912	0.00806903	0.0241308	0.0133749	0.00900325	0.0125513	0.00461393	0.017196	0.010755	0.017262	0.00677244	0.00744484	0.00872805	0.00605914	0.0264555	0.012772	0.00689679	0.0199777	0.0121815	0.0124158	0.00872944	0.00974314	0.00851095	0.00793674	0.014051	0.0171905	0.0161963	0.0223871	0.0114002	0.00713723	0.00882504
RP4-798A10.2	0.0078455	0.0120552	0.0107473	0.00714969	0.015477	0.00770006	0.00790767	0.00943752	0.00654495	0.00651072	0.00571404	0.010782	0.0198176	0.0121265	0.0169306	0.00844536	0.00934405	0.00645968	0.0150839	0.0110312	0.0299587	0.0199531	0.0127762	0.02384	0.00383689	0.0174022	0.0132996	0.0170193	0.00944135	0.0110588	0.00654075	0.00795563	0.0333935	0.0125319	0.00566208	0.0224315	0.0105358	0.015359	0.00803125	0.00469381	0.00693606	0.0108119	0.0141474	0.0243175	0.011601	0.0190495	0.00506025	0.00614225	0.00656417
RP4-798A10.7	0.00759116	0.0065018	0.0267434	0.00508294	0	0.00565336	0.00549891	0.00733138	0.00847501	0.0084571	0.0197002	0.0174468	0.0325603	0.0139674	0.00773396	0.00405757	0.00591407	0.00483611	0.00784326	0.00845467	0.0376672	0.00287382	0.00828865	0.0340358	0.0056708	0.0132312	0.00914775	0.0326117	0.00454587	0.00521506	0.00277989	0.000978278	0.034392	0.00847825	0	0.0351738	0.0137796	0.00848925	0.00735887	0.0113417	0.00787603	0.0160638	0.0202676	0.041951	0.0027295	0	0.00792606	0.00593069	0.0067078
RP4-798A10.4	0.021585	0.0213183	0	0.0307112	0	0.00326643	0.00904486	0.00984992	0.0306016	0	0	0	0	0.018935	0.0296837	0.00290153	0.0222337	0.00722744	0.0196299	0.00424293	0	0.00745743	0.0104557	0	0	0.039801	0.0243345	0.0217554	0.00321778	0.00531656	0.0101254	0	0.0200058	0.0104759	0	0.00814296	0.0145974	0	0.00549762	0	0	0.0154801	0	0.0454362	0.162484	0.148216	0.0161036	0	0
U1	0	0	0	0	0.282546	0	0	0	0	0	0	0	0.0195172	0	0	0	0.0127684	0.0106836	0.0123704	0	0.0111197	0.0130967	0	0.106883	0	0	0.0292822	0.0592977	0.00609928	0.00905018	0	0	0.139305	0.018248	0	0.0450816	0.0190446	0.0259167	0.00935944	0	0	0	0.0287069	0.0440181	0	0	0.00420878	0.0220231	0
NBPF1	0.013913	0.0187872	0.0129215	0.0185023	0.0120406	0.0140981	0.0134089	0.0136604	0.00898446	0.00833598	0.0169294	0.00954234	0.0182329	0.0164792	0.0157717	0.00463982	0.0077809	0.0067164	0.009939	0.00970883	0.0197929	0.00560847	0.0148242	0.0124314	0.00373809	0.00992202	0.010162	0.0103297	0.00612945	0.00550509	0.00606054	0.00414536	0.0153992	0.00926571	0.00435123	0.0173925	0.0105146	0.0121991	0.00978409	0.0097013	0.00828645	0.00952597	0.0211554	0.0143425	0.0140586	0.0123638	0.0138627	0.00586148	0.0151513
CROCCP2	0.0123047	0.0122928	0.00880246	0.0199775	0.00980927	0.0134391	0.0110863	0.0135222	0.0159003	0.0109574	0.0131898	0.0122673	0.00928432	0.0146034	0.0120852	0.0146305	0.0143488	0.0121326	0.0128035	0.0155267	0.0107856	0.0105033	0.0112156	0.00820355	0.00949123	0.0136213	0.0124847	0.0091454	0.0105347	0.0124515	0.0110221	0.00999704	0.0111817	0.0128859	0.0101687	0.00970645	0.0119151	0.0134509	0.0107343	0.0119805	0.0130948	0.00759402	0.00850549	0.0089398	0.0149839	0.00954168	0.0136898	0.0112463	0.0111914
CROCC	0.007201	0.00744734	0.0103397	0.01063	0.00832086	0.00784855	0.00642827	0.00749394	0.00787803	0.0121997	0.0252669	0.0183412	0.0191634	0.0203046	0.00936009	0.0105321	0.011518	0.00905006	0.0112489	0.0145305	0.0264471	0.00886771	0.0143126	0.0129647	0.00938383	0.0119042	0.0125824	0.0112736	0.0120288	0.0114187	0.00951216	0.00936873	0.0146344	0.00744929	0.00819436	0.0164925	0.00864996	0.0107809	0.00904039	0.00745911	0.0118832	0.00791067	0.0176081	0.0168836	0.0176706	0.0135427	0.00861707	0.00947904	0.00907347
RP11-108M9.4	0.00786905	0.0202537	0.0205816	0.00756737	0	0.00533413	0.00982927	0.00881064	0.0189795	0.0119446	0.00467769	0.00544517	0.00816118	0.00360898	0.00956324	0.00684452	0.00893468	0.0109333	0.0168918	0.00671345	0.0184541	0.0041687	0.0145874	0.00834201	0.00705214	0.0146142	0.0166443	0.034785	0.00353434	0.00731237	0.0126832	0.00321189	0.040989	0.0163704	0.00230475	0.0324758	0.0104465	0.0227022	0.00723873	0.00364457	0.00518628	0.0080495	0.0281942	0.00591252	0.0378939	0.00239458	0.00776159	0.002941	0.00279709
RP11-108M9.6	0.0264994	0.0205572	0.0643133	0.00601674	0	0.00781953	0.0132518	0.015306	0.012412	0.0104782	0.0216767	0	0.0629441	0.00834328	0.00611382	0.00237634	0.00181453	0.00211189	0.00792281	0.00679474	0.0509044	0	0.00240852	0.0431648	0.00298334	0.0180627	0.00360614	0.0562903	0.00339677	0.00390336	0	0.00214855	0.020043	0.00418027	0	0.0239148	0.00893144	0.0032646	0.00112636	0.0095186	0.00307878	0.0101877	0.0155915	0.0320617	0.00833305	0.0126167	0.00424195	0.00374336	0.0025011
MFAP2	0.00206605	0.00658072	0.0286526	0	0	0	0	0	0.00843278	0	0.00435492	0	0.0585707	0.00541469	0	0	0	0	0	0	0.231085	0.0106508	0.0190977	0.0116474	0	0.02251	0	0.00341884	0	0	0	0	0.0106548	0.00139822	0	0.00992339	0.00983696	0	0	0	0	0	0.116314	0.013706	0.000963642	0.0054957	0	0	0
RP1-37C10.3	0.00249087	0.0102247	0.00462054	0.00978352	0	0.00224403	0.00316846	0.00374627	0.00813889	0.0149221	0.0140612	0.015217	0.0106308	0.0123975	0.00683346	0.0112431	0.00781001	0.00971245	0.0176322	0.00825447	0.0203337	0.00336976	0.00676246	0.0130362	0.0165799	0.0243222	0.015436	0.0162783	0.00947082	0.00850816	0.00957436	0.00974597	0.0308598	0.0181553	0.0119341	0.0161308	0.0149235	0.014457	0.00996806	0.0101822	0.0137267	0.0122799	0.00914894	0.0136986	0.00654326	0.00510567	0.00445838	0.00455001	0.0029398
ATP13A2	0.004288	0.0066521	0.00272576	0.00494626	0.00968005	0.00577376	0.00434392	0.00427962	0.0175045	0.0137112	0.012278	0.0144942	0.0076468	0.0157804	0.0108138	0.0121615	0.0066691	0.00760156	0.0161668	0.00886678	0.00808529	0.0142153	0.00966987	0.00900565	0.0131633	0.0176603	0.0141814	0.00883504	0.0129879	0.00973436	0.0108729	0.010434	0.0124024	0.0132343	0.0122959	0.00844638	0.0182584	0.0135313	0.0118193	0.011225	0.0126519	0.0163573	0.00630027	0.00676792	0.00708153	0.00534294	0.00497936	0.00509114	0.0054503
SDHB	0.0167215	0.014636	0.012391	0.0207021	0.00556343	0.0129243	0.0154273	0.0173245	0.0116664	0.0157213	0.0117404	0.0176159	0.00775311	0.0121778	0.00883243	0.0146584	0.0106361	0.00992818	0.00957247	0.00870732	0.00982479	0.00774479	0.00726524	0.00990834	0.0131858	0.00945121	0.00834572	0.00749432	0.0100825	0.010155	0.00923223	0.0120714	0.00882169	0.00962876	0.0112544	0.00923216	0.0103445	0.0105889	0.00976728	0.0130598	0.0105836	0.0132185	0.00822502	0.0093313	0.0130249	0.00949732	0.0141126	0.0116263	0.0136088
PADI2	0.0109728	0.00804313	0.000520684	0.00755335	0	0.0336899	0.0382032	0.0184627	0.0103817	0.00145491	0.00117363	0.00136155	0.000483722	0.000898397	0.00158354	0.00169804	0.00101446	0.00112367	0.00408612	0.00332287	0.000914606	0.00164648	0.00581251	0.00252417	0.00127661	0.00167773	0.00151929	0.00115866	0.00101658	0.00271776	0.00187481	0.000734768	0.00108717	0.00221179	0.00149059	0.00166926	0.00429445	0.00139636	0.00100725	0.000920329	0.001375	0.000936102	0.000835972	0.00123686	0.0311425	0.207302	0.0681463	0.080289	0.114962
PADI1	0.00918154	0	0	0	0	0.0171203	0.0066655	0.00636033	0	0	0	0	0	0.02047	0.033413	0.00307955	0	0.00346275	0.0333962	0.00947214	0.0297642	0.00876364	0	0	0	0	0.00404556	0.00381221	0	0.00746801	0	0	0.0124371	0.00940553	0.0277359	0.00924527	0.0279491	0.00514019	0.0178951	0.0115122	0	0	0	0	0.137247	0.102899	0	0.0111013	0
PADI3	0.0171234	0.00668552	0	0	0	0.00404848	0.00402551	0.00742566	0	0.0260545	0	0	0.0670694	0.0453121	0	0.00692226	0.0299054	0.010743	0.0121724	0.0199596	0.010359	0.0104345	0.0146868	0	0.00759283	0	0.0265772	0.00819496	0	0.0258263	0.025386	0.0216608	0.0168471	0.0110295	0	0.0050926	0	0.0199674	0.0114999	0.0129707	0	0	0	0	0.00851603	0	0.0113684	0.00636918	0.00277318
PADI4	0.00488442	0.00164987	0	0	0	0.00541413	0.00600562	0.00515373	0.0189242	0.00763426	0.0145701	0	0.00652917	0.00577918	0.00951609	0.0739042	0.0401994	0.0399623	0.00744348	0.00502466	0.0109537	0.0192498	0.0048193	0.00574045	0.0708247	0.0132965	0.00976452	0.0119635	0.00963604	0.0736027	0.0333164	0.0161208	0.0133565	0.00588919	0.0114532	0.00736007	0.0111556	0.0126528	0.0083913	0.0116572	0.0134342	0.0148916	0.00995832	0.0144026	0.00585282	0	0.00713083	0.00129025	0.00683463
AC004824.2	0.0059622	0.0271629	0.0194636	0	0	0	0.0178166	0.0197946	0	0	0.0138069	0	0	0	0	0.0164049	0.0210462	0.00589015	0.0162047	0.0149363	0.00815407	0	0.0201557	0.0353771	0	0	0.00837152	0.0284482	0.0110255	0.0196925	0	0.00759945	0.0271098	0.0120825	0	0.0152335	0.039729	0.0235289	0.00898907	0	0	0.0133755	0.0309595	0.0185817	0.0129903	0.0640218	0.00881344	0.00284978	0.0191201
RCC2	0.0181294	0.0149635	0.0223053	0.0106878	0.0115832	0.0154191	0.0132405	0.0152778	0.0131109	0.00610814	0.0091257	0.00864566	0.0234377	0.00713488	0.0151825	0.0121793	0.0135538	0.00809832	0.0117474	0.0132785	0.0228732	0.0146754	0.0143679	0.0196577	0.0146657	0.00554358	0.00832991	0.0193067	0.00700214	0.0138305	0.016709	0.00696829	0.0158921	0.00676326	0.00905447	0.0129653	0.012372	0.00731005	0.00672946	0.00739283	0.00701069	0.00626491	0.0164349	0.0129592	0.0486003	0.0471742	0.0137731	0.0108464	0.0122385
ARHGEF10L	0.035346	0.0302115	0.0481085	0.0191607	0.0419211	0.034425	0.0379358	0.0386154	0.00700014	0.00150504	0.00128282	0.00528636	0.00589033	0.0030342	0.00982899	0.00630574	0.00456901	0.00368851	0.0113998	0.00620849	0.0142218	0.00411371	0.0146177	0.013454	0.00530466	0.0093183	0.00906114	0.0100891	0.00611574	0.00345369	0.00593836	0.00403035	0.0105148	0.0100096	0.00683616	0.0123915	0.0212863	0.0077085	0.00922867	0.00696259	0.00123426	0.00957511	0.0145538	0.0107313	0.016197	0.0374412	0.00302494	0.00345373	0.00382923
RP11-473A10.2	0	0.0176727	0	0	0	0.00884576	0.000993443	0.00259556	0.0176709	0	0.0087058	0	0	0.0118115	0.017292	0.0126394	0.0131377	0.00832265	0.015249	0.00532534	0	0.0406494	0.011473	0.0268864	0.0255267	0	0.00226317	0.0160052	0.0106155	0	0	0.00991929	0.0225058	0.0269613	0.0432704	0.0399469	0.0831287	0.0109858	0.00274498	0.0117339	0.0384741	0.00884325	0	0.0119423	0	0	0.00673131	0.00953138	0.00468618
ACTL8	0.0125514	0.0078174	0.0454635	0.0795376	0	0	0.00658479	0.00315816	0	0.0128353	0.00498294	0	0.0133564	0	0.00777468	0.00728114	0.00823699	0.00488212	0.00592725	0.0107059	0.0252663	0.00691339	0.00669023	0.0244241	0.00186286	0	0.00650449	0.0436744	0.00860625	0.00878321	0.0125293	0.0024932	0.0525032	0.0114157	0.00720903	0.0396047	0.00400528	0.00801169	0.00864915	0.00823843	0.0104195	0.00404522	0.0406819	0.0154164	0.0101538	0.00515557	0.00359229	0.000888672	0.00508495
RP11-174G17.2	0.00448458	0.00247659	0	0	0	0.0149328	0.00459987	0.0049226	0	0	0.00646874	0	0.00782724	0.00847547	0.010944	0.0411185	0.0209142	0.0065485	0.0122505	0.0116909	0	0.00736176	0	0	0.0120281	0	0.0190337	0.00513777	0.00995372	0.00758802	0.0255318	0.0125469	0.00854277	0.00849142	0.0109259	0.00869201	0.0165139	0.114795	0.089522	0.01856	0.0176141	0.00650197	0	0	0.00317023	0.0267552	0.0219818	0.0276324	0.0243936
IGSF21	0.00172508	0.00779579	0.00334894	0.0018832	0.00663372	0.00129568	0.00105701	0.001124	0.0110996	0.0139923	0.00225599	0.00870879	0.00356016	0.00130402	0.00721185	0.0262218	0.0216136	0.0179833	0.0186102	0.0107396	0.00260813	0.0295536	0.00532083	0.00399945	0.0220069	0.0391338	0.0296623	0.0187895	0.0272457	0.0201343	0.0151127	0.039518	0.0262246	0.0439483	0.0289904	0.0263816	0.0248236	0.0297573	0.041317	0.00111535	0.000901526	0.00152095	0.00523829	0.0044643	0.0351756	0.0349097	0.000774807	0.00105849	0.000843732
RP11-174G17	0	0.00885801	0	0	0	0	0.00121971	0	0.00955607	0.0214033	0	0	0	0.00481304	0.0221345	0.0185294	0.035741	0.00710407	0.0234018	0.00621648	0.00349692	0	0.00337321	0.0148079	0.0135136	0.0761896	0.0306858	0.0415671	0.00854138	0.0108748	0.0162553	0.00510293	0.0791786	0.0521406	0.0078159	0.0716299	0.00306908	0.0213336	0.0323474	0	0	0	0.0152672	0.0126447	0.0250309	0	0.00220237	0.00393435	0
RP11-422P22.1	0.00151745	0.000934059	0	0.00522206	0	0	0.00122989	0	0	0.0198344	0.00261781	0	0	0	0	0.0206796	0.0123156	0.00422259	0.0156601	0.0104628	0.00106418	0.15228	0	0.0153277	0.010466	0.0480174	0.0137702	0.0153891	0.0308583	0.0254969	0.00802278	0.048527	0.0150734	0.013896	0.0752381	0.0147775	0.0358346	0.0200081	0.038465	0.00192642	0.00208719	0.00283783	0	0.0039947	0.0024215	0	0.000884701	0	0
PAX7	0.00251378	0.00556822	0	0	0	0.00812282	0.00718236	0.00178461	0.0139069	0.0375238	0.0205259	0.0207512	0.00338059	0.0165432	0.00443489	0.0206835	0.0154739	0.0116893	0.0136457	0.0150497	0.00621305	0.0187273	0.00706375	0.00509248	0.0227271	0.0219332	0.00777403	0.018277	0.0282002	0.017263	0.0132197	0.0166738	0.0105291	0.0162401	0.0146127	0.00776559	0.0173023	0.0121511	0.019609	0.0172779	0.0152664	0.0144875	0	0.00536117	0.00693412	0.0151906	0.00501337	0.0040883	0.00640907
RP13-279N23.2	0.0515739	0.0136298	0.111365	0.0132865	0	0.0469562	0.0389005	0.0811336	0.0377169	0.0134936	0	0.0235715	0	0	0	0.00900171	0	0.00457617	0.00868146	0.00221705	0	0.0303212	0	0.00618997	0.00336474	0.0213818	0.00917665	0.0239813	0.0165551	0.0170279	0.00581542	0.0106983	0.00869679	0	0	0.00753984	0.0065512	0.00803998	0	0.0187632	0	0.00758433	0.00640163	0.0148393	0.00570736	0.0296092	0.00111417	0	0.00132449
IFFO2	0.0152721	0.0694826	0.0424681	0.00744883	0.0488038	0.0337587	0.0262781	0.0126718	0.00690862	0.00649948	0.00670027	0.0119345	0.00244421	0.0110471	0.00223026	0.0137416	0.00499343	0.00634904	0.0104086	0.0057718	0.00221663	0.0142105	0.00322446	0.00749811	0.0106815	0.013191	0.00852298	0.00811757	0.0123845	0.0118206	0.00607991	0.00999832	0.0047559	0.00952799	0.00938703	0.00672051	0.0109781	0.0100459	0.00919591	0.00367802	0.00542592	0.00412947	0.00353882	0.003834	0.00280747	0.00427027	0.00614177	0.00846799	0.0135854
UBR4	0.0188692	0.0176864	0.0219484	0.0149524	0.0303175	0.01854	0.0184712	0.0182332	0.0117096	0.0101967	0.0102894	0.0112232	0.0100274	0.010968	0.0107941	0.0100592	0.00732005	0.00565983	0.0105464	0.0051475	0.0102253	0.00879172	0.00942114	0.0172866	0.00933689	0.0129921	0.00944992	0.0143572	0.00914414	0.00863212	0.00864377	0.0093572	0.0101916	0.00907902	0.0112593	0.00987895	0.00970341	0.00802279	0.0086144	0.0169713	0.0102914	0.0127661	0.0100259	0.0102242	0.0129916	0.0131763	0.00976312	0.00983673	0.010538
RP1-43E13.2	0.0159546	0.0191424	0.010223	0.0299956	0.0485685	0.0149476	0.0167578	0.0203438	0.0117427	0.00992653	0.0105399	0.00962634	0.0180619	0.010716	0.0136697	0.00686954	0.00635537	0.00514703	0.00766645	0.00768411	0.0160842	0.00670191	0.0137593	0.00733938	0.00492589	0.00541646	0.00614395	0.00854382	0.00653151	0.00727553	0.00800814	0.00441102	0.0135077	0.00805491	0.00306107	0.0141308	0.0073318	0.00922809	0.0062093	0.0120826	0.0115683	0.00989145	0.016667	0.0106429	0.0120749	0.0376989	0.0165944	0.020687	0.0170125
EMC1	0.0131856	0.0148883	0.0134878	0.0162455	0	0.0111101	0.0108326	0.0144868	0.0155124	0.0165852	0.0153128	0.00830826	0.0153787	0.0161722	0.00858098	0.0133816	0.0105403	0.0103263	0.00957724	0.0118696	0.0158173	0.00690156	0.0100009	0.0147104	0.00999374	0.0149231	0.00860144	0.0150887	0.009388	0.0126093	0.0126142	0.00845582	0.0138446	0.0110351	0.00669481	0.0157265	0.0100686	0.0113833	0.0102247	0.0168967	0.0147915	0.0157724	0.0156875	0.0147223	0.0107141	0.0103115	0.0113051	0.00870801	0.00913256
MRTO4	0.0116473	0.0153196	0.00926019	0.0140564	0.0148429	0.0096679	0.0118152	0.0129705	0.0204869	0.0210031	0.0132128	0.0100721	0.0133223	0.0146979	0.0159137	0.014629	0.0134464	0.0130494	0.0184048	0.0135025	0.0150401	0.0117034	0.0136325	0.00690777	0.0113284	0.0129742	0.0134083	0.00951023	0.0138355	0.0165148	0.0143622	0.0100955	0.0165551	0.0145891	0.0115366	0.0154217	0.0111549	0.0148442	0.0115332	0.0135835	0.0146845	0.0130249	0.0111691	0.0141608	0.00837302	0.00367302	0.00775664	0.00519969	0.00590106
AKR7A3	0.0187029	0.00980001	0.00440731	0.0052131	0	0.0293466	0.021337	0.017604	0.00939674	0.00886454	0.0268811	0.0300162	0.00379875	0.0221823	0.00360031	0.0070683	0.0094125	0.00806242	0.0120345	0.00997691	0.0129965	0.00827863	0.00546833	0.00791314	0.0038082	0.0191673	0.00512533	0.00747337	0.00971958	0.00882303	0.00927296	0.00316757	0.00601301	0.00775046	0.010661	0.0148633	0.00792666	0.00622315	0.0140395	0.0202178	0.0196633	0.0142768	0.00262533	0.00956386	0.00682173	0.0044414	0.00359043	0.00875316	0.00549786
AKR7A2	0.0153961	0.0132571	0.0110695	0.0252753	0.021387	0.0185685	0.0116989	0.0132536	0.0091762	0.0126069	0.0167936	0.0144297	0.00962365	0.0126569	0.0104209	0.01126	0.00591275	0.00805004	0.0150048	0.0100619	0.0124932	0.0062956	0.0124121	0.00810286	0.0078188	0.0137386	0.0117088	0.0120743	0.00903685	0.00868084	0.0106508	0.00684168	0.0162549	0.0111459	0.00226035	0.01144	0.00965306	0.0118059	0.00896048	0.00970186	0.0154114	0.0135914	0.00750885	0.0102117	0.00599757	0.00291747	0.0104816	0.00725096	0.00994859
PQLC2	0.0152725	0.0121288	0.0108542	0.0118618	0.0127384	0.0136609	0.0155015	0.0191723	0.00984566	0.0127079	0.0149766	0.00460169	0.00620175	0.0136309	0.00872919	0.0111093	0.00965222	0.00939582	0.0141624	0.00802845	0.0114262	0.00725818	0.0092679	0.0039415	0.0115608	0.0115226	0.0107223	0.00585333	0.0120484	0.00809317	0.00766587	0.00891649	0.0147556	0.0142445	0.00254053	0.010421	0.0102584	0.0141975	0.0102811	0.0127206	0.0132441	0.0146098	0.00522323	0.0095898	0.0132129	0.0069786	0.0133064	0.0103744	0.01178
CAPZB	0.0089103	0.00885419	0.00929019	0.00833577	0.0134305	0.0100326	0.00873288	0.00862007	0.010642	0.0104012	0.0137578	0.0183231	0.00746386	0.00837218	0.00909574	0.00938275	0.00660738	0.00746892	0.00731549	0.00669945	0.0068624	0.0182686	0.00687935	0.00941988	0.00841136	0.00910849	0.00674841	0.0076309	0.0113473	0.00850058	0.00806063	0.00957636	0.00627077	0.00623024	0.00928759	0.0073511	0.00958488	0.0109145	0.00930875	0.00993094	0.0076026	0.0118684	0.00791312	0.00837795	0.0743141	0.0652188	0.00944607	0.0108822	0.0110286
RP5-1056L3.1	0.0731074	0.0143584	0	0.125297	0	0.0735374	0.0844499	0.112782	0	0	0	0.0217064	0	0	0	0.00482	0.00350325	0.00511741	0.00433887	0.00189927	0	0.00376038	0.00557954	0	0	0.0180362	0.00412548	0.0032726	0.00633998	0.0069043	0.00460304	0.00771817	0.0035929	0.00216389	0	0.0125218	0.00992697	0.00417034	0.0120189	0	0.00523201	0.012923	0.00727154	0.0126779	0.0106646	0	0.0130598	0.00456251	0.0125156
MINOS1-NBL1	0.00828132	0.0260484	0.0217754	0.0227774	0.0485466	0.00484523	0.00900193	0.00561542	0.0190012	0.0100854	0.0253649	0.0137954	0.0141019	0.00504058	0.0119442	0.00900842	0.00323951	0.00788894	0.0127036	0.0102438	0.0099674	0.0246464	0.00826246	0.017159	0.00786665	0.025185	0.00510272	0.0185626	0.00989435	0.00910462	0.0144335	0.00767159	0.0182689	0.00915063	0.00821542	0.014889	0.0170543	0.00646533	0.0111239	0.0123523	0.00534323	0.00658645	0.00394166	0.0117408	0.00549422	0.00393291	0.00321659	0.00324115	0.00613657
NBL1	0.00894369	0.00963766	0.00626271	0.00985591	0.00688427	0.00542951	0.00455055	0.0106183	0.0306874	0.00771385	0.0345235	0.0389919	0.00436875	0.010985	0.0119237	0.00500593	0.00524047	0.00656495	0.0120731	0.00982294	0.00441314	0.00746216	0.00833296	0.00462098	0.00483188	0.0231359	0.00754719	0.0089588	0.00913948	0.00398337	0.00725946	0.00896072	0.0132737	0.0125209	0.0010635	0.0149649	0.0164141	0.0312707	0.0161485	0.00643002	0.00695562	0.0122198	0.00426935	0.00386086	0.0114388	0.00708532	0.00177902	0.000901341	0.000812073
HTR6	0.00282945	0.00593263	0.0055017	0	0	0.00335143	0.0025367	0.00308234	0.0149913	0.00492881	0.00305176	0.00994354	0.00375801	0.0230489	0	0.038896	0.0218574	0.0220031	0.0247761	0.016036	0.0150288	0.0612225	0.00557258	0	0.02298	0.0157776	0.00815074	0.011071	0.0152124	0.0144059	0.0308322	0.0186956	0.00776696	0.0118068	0.0361879	0.0162131	0.01847	0.0201153	0.0159747	0.00463549	0.0026173	0.0182944	0.00522426	0.0147336	0.00235383	0	0.00193848	0.00312062	0.00251462
TMCO4	0.0164088	0.0132718	0.00694848	0.0172114	0.0121375	0.0197538	0.0265598	0.0200257	0.0106921	0.00519682	0.00851122	0.00634513	0.00923696	0.00808593	0.00574456	0.00989992	0.00764397	0.00760423	0.00712697	0.00612511	0.0112367	0.00941665	0.00580785	0.0100895	0.00843258	0.0165248	0.00534874	0.0132733	0.00645492	0.00533421	0.00715054	0.00733854	0.0164314	0.00583238	0.00813688	0.0204143	0.00447847	0.00727135	0.00644164	0.00681521	0.00459186	0.00429094	0.00951292	0.00699397	0.0480474	0.0531391	0.00333399	0.00241065	0.0024736
OTUD3	0.00854298	0.00650148	0.00860724	0.00968786	0.00457794	0.00933236	0.00868652	0.00875557	0.00635348	0.0149515	0.0131906	0.0153977	0.0124906	0.013804	0.00589188	0.0148817	0.012288	0.0134515	0.00800829	0.00740012	0.00791245	0.0154734	0.00695047	0.0140665	0.0170796	0.0201695	0.0100153	0.0132892	0.0118428	0.015222	0.0115884	0.0312904	0.0128562	0.0156746	0.0317071	0.0129824	0.0107819	0.0110468	0.0107639	0.01195	0.0124268	0.010773	0.0132856	0.0171021	0.00688111	0.00609944	0.00624661	0.00611916	0.00576067
PLA2G5	0.137622	0.0394957	0.00631345	0.0749994	0.170351	0.0658544	0.136416	0.167149	0.010278	0	0.00519999	0.0031262	0.000873783	0.00366564	0.00103857	0.00307529	0.00413378	0.00269405	0.00177104	0.00284975	0.00143043	0.00257403	0.00111486	0.00157776	0.00213094	0.00258853	0.00167165	0.000649587	0.00422099	0.00183041	0.0041469	0.00372272	0.000747438	0.00174798	0.00253899	0.0012347	0.0039982	0.00288729	0.00264647	0.00314635	0.00317206	0.000617705	0.000974176	0.000699155	0.00302266	0.00670592	0.00134241	0.00150418	0.00121506
RP3-340N1.2	0.0247268	0	0	0	0	0	0.0188548	0.0288678	0	0	0	0	0	0	0	0	0	0.0363582	0	0	0	0	0	0	0	0	0	0	0	0	0	0	0	0	0	0	0	0	0	0	0	0	0	0	0.546726	0.252191	0	0.0240401	0
PLA2G2C	0.00841196	0.00778793	0	0.0146451	0	0.0147168	0.00782829	0.00530491	0	0.0115666	0.00948821	0.0255131	0	0.0185664	0.0308812	0.0344035	0.0126653	0.0155554	0.00363978	0.00224973	0.00908631	0.00518277	0.00701491	0	0.0237099	0.0215181	0.006266	0.0113079	0.0104162	0.0247203	0.0227124	0.00468753	0.0112652	0.0022417	0.0641137	0.0181743	0	0.00725726	0	0	0.00593672	0.007719	0	0	0.00690528	0.0857356	0.00145784	0.00280573	0.00113317
UBXN10-AS1	0.00265329	0.0251282	0	0.0530291	0	0.0222392	0.0182654	0.0136107	0.036706	0	0.0098869	0.0305234	0	0	0	0.0197973	0	0.0059921	0.00732728	0.00546824	0.0200809	0	0	0	0.00453444	0.0256831	0.00190314	0.00488903	0.00807227	0.00747601	0.00803687	0.00587985	0.00330444	0.0132797	0.0352051	0.00561495	0	0	0	0.0137811	0	0.0303702	0.0112313	0.0200328	0.00909676	0.0440265	0.00354155	0.00505543	0
UBXN10	0.00499578	0.00427836	0	0.0113292	0	0.0205656	0.0174314	0.00876615	0.00976022	0.0167114	0.0138837	0.0220428	0.00246529	0.00814492	0.00634586	0.0272399	0.00598732	0.00786097	0.0193006	0.0183206	0.00140789	0.0114924	0.00896858	0.0024176	0.0141015	0	0.00452681	0.00654531	0.00265804	0.00953795	0.0199519	0.012108	0.012497	0.00912683	0.0170017	0.00295399	0	0.00149925	0.00333355	0.00146378	0.00884442	0.0116331	0.00427899	0.00713022	0.00158633	0	0.000456151	0.00041161	0.00127104
VWA5B1	0.00101278	0.000993625	0.00659135	0	0	0.00710179	0.00256227	0.000834472	0.00222901	0.0060352	0.00605998	0.0316995	0.00148664	0.0595356	0.00414097	0.00278235	0.00230362	0.00282193	0.000856874	0.00410464	0.00165547	0.00624992	0.00311812	0.0102299	0.00112998	0.00741103	0.00199484	0.00771077	0.00143221	0.0115171	0.00439219	0.00162533	0.00358179	0.000963172	0.00299725	0.00560038	0.00150084	0.0035388	0.00193964	0.00256068	0.00222585	0.00171191	0.00292894	0.0059374	0.000830251	0	0.00198441	0.00163351	0.000307158
RP4-745E8.2	0.00221909	0.00913644	0	0	0	0.00392467	0.00221556	0.00207513	0	0	0	0.0712994	0	0.0095703	0	0.0196463	0.0117629	0.00896516	0.0212643	0.0188079	0.00318209	0.0265959	0.0180668	0.0138808	0.014938	0.0447983	0.0149035	0.00947405	0.0187026	0.0158357	0.00567277	0.0207815	0.0174242	0.0025069	0	0.00928897	0.00660881	0.022211	0.00563111	0.0179499	0	0.0190614	0.00953937	0.012262	0.00576769	0.0155481	0.00286462	0.00335407	0.00191533
LINC01141	0.00192334	0.00615655	0.000435227	0.00706146	0	0.00138099	0.00269534	0.00110128	0.00821597	0.00464648	0.00362912	0.00292477	0.00343215	0.00350767	0.00213816	0.0189617	0.00962347	0.0288694	0.0014437	0.0139477	0.000866774	0.0158189	0.00258814	0.000840754	0.0281121	0.00680094	0.0082462	0.00146002	0.00277554	0.0563334	0.0191268	0.0058607	0.00151852	0.00170136	0.00236829	0.00379912	0.00581786	0.00278082	0.00126603	0.00209354	0.00246096	0.000289919	0.00192701	0.00115932	0.347572	0.228877	0.00135991	0.00245558	0.00189784
CAMK2N1	0.00466966	0.00628443	0.00508252	0.0160109	0.0121138	0.00478051	0.00401157	0.00466612	0.0522791	0.00739067	0.00848912	0.00680933	0.0103941	0.0115344	0.00961844	0.0132568	0.0250904	0.0233592	0.00656358	0.0450435	0.00824314	0.0303681	0.0085068	0.00484254	0.0114249	0.0106839	0.0084321	0.00698544	0.0108367	0.0272595	0.0158535	0.0142475	0.0103313	0.0148042	0.0203856	0.0128719	0.00741662	0.00667371	0.00726194	0.00463754	0.00760547	0.0103339	0.00868404	0.0100201	0.00601636	0.00472191	0.0138512	0.00802925	0.00802528
MUL1	0.0232962	0.0132378	0.00891382	0.0176351	0	0.013109	0.0154444	0.0252464	0.0162098	0.0101628	0.0108097	0.00948568	0.0111181	0.0104965	0.0104018	0.0063721	0.0061732	0.00742237	0.0103546	0.0107395	0.0150927	0.00862481	0.0113913	0.0105358	0.00599898	0.0169114	0.0100133	0.0104236	0.00851535	0.00931672	0.00932438	0.00604643	0.0149011	0.011565	0.00620763	0.0132378	0.00797721	0.0105385	0.0115564	0.0141001	0.0107843	0.0118465	0.013632	0.0107918	0.010757	0.00637418	0.0125243	0.00712993	0.00826088
FAM43B	0.00948031	0.00445486	0.00311644	0.0173832	0	0.00661182	0.00646726	0.00964546	0.0274017	0.0193173	0.0128942	0.0156108	0.00306187	0.0160564	0.00595295	0.00155772	0.00286467	0.00395405	0.00426653	0.00432725	0.00172472	0.00287395	0.00482998	0.00313675	0.00157204	0.0151394	0.00431316	0.0036466	0.0243163	0.0062565	0.00428222	0.0102481	0.0101086	0.010896	0.00552277	0.0239053	0.0138508	0.0180149	0.0219292	0.0136566	0.0221471	0.0236511	0.00342928	0.0126122	0.00290175	0.00186354	0.00256438	0.000765363	0.000645269
CDA	0.00510523	0.0065004	0.0233807	0	0.0320932	0.0104706	0.00972273	0.00372435	0.00596587	0.00974425	0.00712375	0	0.00611353	0	0.00574341	0.0124023	0.00614681	0.00921402	0.0133716	0.00759734	0.00738629	0.0228439	0.00418209	0.0147153	0.0122826	0.0350885	0.00603359	0.00380829	0.0100945	0.00751892	0.0100879	0.00704534	0.0112926	0.014943	0.0290647	0.0118659	0.00937923	0.0131319	0.0176757	0.00905628	0.0104238	0.00682313	0.024519	0	0.00140821	0	0.00914689	0.00607692	0.0109813
PINK1	0.00667253	0.0128343	0.0096753	0.0166149	0.0110867	0.00847747	0.00824835	0.00719616	0.0373268	0.0117403	0.0127621	0.0124128	0.00974706	0.0106074	0.0127817	0.00900349	0.009537	0.00964395	0.0129339	0.0116685	0.00903379	0.0147612	0.00881038	0.00755502	0.0114097	0.0178035	0.012184	0.0181016	0.0164262	0.0151991	0.0144841	0.0138882	0.019458	0.0164777	0.0154587	0.0176459	0.0113785	0.0155009	0.0129003	0.0114917	0.0100638	0.00911621	0.00811672	0.0116163	0.00755944	0.0049827	0.00830873	0.00624575	0.00576206
PINK1-AS	0.00829829	0.0103484	0.0032483	0.0190408	0.0343478	0.0104528	0.0115403	0.0174801	0.00750718	0.012161	0.0155255	0.00972809	0.0204311	0.0228401	0.0132069	0.00829853	0.0123516	0.00816872	0.0113005	0.00593707	0.0159991	0.0121335	0.0182438	0.0057846	0.00571536	0.00772143	0.00976721	0.00710871	0.00850698	0.00862991	0.00684708	0.00245314	0.0161943	0.0073612	0.00679463	0.0147394	0.0138964	0.0139896	0.00533573	0.0157448	0.0165363	0.0123679	0.00493675	0.0149215	0.0129052	0.00640516	0.00884559	0.00869301	0.00586413
DDOST	0.011471	0.0164716	0.0114567	0.0274085	0.0150344	0.00904254	0.00923622	0.0103345	0.0252646	0.0149537	0.00945821	0.0157551	0.0121047	0.00804072	0.0120823	0.00856085	0.00831379	0.00873688	0.0120403	0.0117452	0.0158067	0.0122644	0.00868882	0.00852932	0.00789797	0.0121893	0.012703	0.0118377	0.0103187	0.00982655	0.0104459	0.0088135	0.018967	0.0135593	0.00845832	0.017252	0.0135297	0.0132642	0.00985221	0.00879101	0.0145212	0.0110771	0.0125377	0.0120168	0.0133225	0.010519	0.0126193	0.00729908	0.00892372
KIF17	0.00171633	0.00481317	0.00234602	0.00191743	0	0.00226574	0.00151333	0.00150498	0.00831428	0.00438993	0.00403868	0.0119156	0.00190658	0.00889474	0.00655361	0.0356249	0.0189958	0.0273808	0.0439849	0.0252534	0.00170142	0.0311502	0.00719283	0.00842087	0.0321681	0.0270752	0.0235387	0.0149324	0.0181896	0.0160113	0.0311844	0.0232168	0.0132396	0.0411994	0.0202741	0.00631037	0.018248	0.0248871	0.0189865	0.00362814	0.00710689	0.00575438	0.00352894	0.00307683	0.00498985	0.00746657	0.00175667	0.0013463	0.00135649
SH2D5	0.00130382	0.00106318	0	0.00338136	0	0.00402104	0.00241741	0.000998682	0.0342912	0.0118172	0.0112498	0.0145295	0.000750211	0.0169508	0	0.0535821	0.0272578	0.0227564	0.0114774	0.0107406	0	0.0149105	0	0.0108044	0.0428641	0.0186561	0.00375874	0.00886488	0.0192218	0.0342756	0.014418	0.0176215	0.00476335	0.00831595	0.00745628	0.00423636	0.0218842	0.011374	0.013334	0.0166421	0.0156838	0.0142958	0.00099792	0.00125496	0.00336259	0	0.00253046	0.001508	0.00294576
HP1BP3	0.0125426	0.01419	0.0199267	0.0220069	0.0161495	0.0106568	0.0117577	0.0108032	0.0145801	0.00823129	0.00999146	0.0090001	0.0169952	0.010665	0.0139741	0.00785595	0.0087757	0.00698294	0.00844937	0.010691	0.0187015	0.00978356	0.0120436	0.0118234	0.0063002	0.00749819	0.00810585	0.0124909	0.00855785	0.00924836	0.00856385	0.00795681	0.0170392	0.00994515	0.00824333	0.0167086	0.00817368	0.00890725	0.00859772	0.00976968	0.00867916	0.0102321	0.0142056	0.0114759	0.022608	0.0224235	0.0203993	0.0164184	0.0166182
RP5-930J4.4	0.00820782	0.0301482	0.015524	0.0548542	0	0.00610558	0.00915159	0.0104755	0.00807007	0.00995188	0.0101914	0.00759018	0.0332065	0.00436094	0.0113306	0.0048572	0.00537339	0.00469772	0.0152696	0.0150638	0.0281761	0.00208505	0.0109454	0.0279674	0.0049292	0.0165856	0.00741111	0.0345597	0.00601237	0.00787212	0.00550884	0.000754764	0.0347143	0.0142629	0.00218426	0.0275878	0.00414111	0.0110994	0.00885062	0.0076218	0.0119344	0.00654076	0.0255639	0.0156803	0.0177391	0.00231515	0.0119773	0.00420298	0.00525907
EIF4G3	0.0115576	0.0150803	0.0137602	0.00667593	0.014198	0.0114075	0.0101512	0.0107198	0.0122481	0.01061	0.0103443	0.012977	0.0101565	0.00949265	0.0120404	0.011224	0.0120073	0.0116037	0.010363	0.0083336	0.0108466	0.0106375	0.00899322	0.0125715	0.0116852	0.00833553	0.0107491	0.00820728	0.0117834	0.0116176	0.0115031	0.0124497	0.00873162	0.0131451	0.0121242	0.00814959	0.0114286	0.0138646	0.011753	0.0135435	0.0105219	0.0129762	0.00896059	0.00817455	0.0196231	0.0164234	0.0135176	0.0142771	0.0159662
ECE1	0.0169046	0.0127753	0.0144079	0.00749745	0.0179806	0.0199119	0.017576	0.0199004	0.00848323	0.00917256	0.0121542	0.012902	0.00574634	0.0106683	0.00779085	0.0151862	0.010378	0.0191383	0.012655	0.0124186	0.00281879	0.0473835	0.00443791	0.00583118	0.024364	0.00511148	0.00840084	0.00515034	0.0186647	0.019776	0.0186576	0.0167842	0.00484958	0.00842422	0.00946633	0.00797343	0.00677626	0.0103463	0.0140271	0.010498	0.0106171	0.0153522	0.00394782	0.00437406	0.00196552	0.00142513	0.0094624	0.0149317	0.0109867
RP5-1071N3.1	0.00844009	0.0119461	0	0	0	0	0	0.00386036	0	0	0.0435794	0	0	0	0	0.0109419	0	0.00786047	0.0128414	0.00538227	0.0305376	0	0.0320272	0.0750609	0	0	0.0035171	0.00424819	0.0105588	0.0137822	0.0149562	0.0108589	0.00931281	0.005271	0	0.0181629	0	0.00637292	0.0121197	0	0	0	0	0	0	0	0.00261484	0.0079929	0.0028744
NBPF3	0.0103644	0.0105722	0.00287762	0.014376	0.00664784	0.01104	0.0117941	0.010074	0.00769563	0.0135925	0.0155414	0.0166942	0.014206	0.0181485	0.0119044	0.00946115	0.0104583	0.0122624	0.0126969	0.0134816	0.0132869	0.0100245	0.0138956	0.00789039	0.0114039	0.0122084	0.0150293	0.0111393	0.0163601	0.0122786	0.0118365	0.0104884	0.0133826	0.0130806	0.00778707	0.0141779	0.0135267	0.0125419	0.01667	0.0217328	0.0264728	0.0148777	0.00932527	0.00916082	0.0052421	0.00401423	0.00610855	0.00510347	0.00651185
ALPL	0.01794	0.0109414	0.0200793	0.0265375	0.0651424	0.0317647	0.00497267	0.0125758	0.0188992	0.00534458	0.00103471	0.000838923	0.00359013	0.00142704	0.00750418	0.00916018	0.0117323	0.0369484	0.00171213	0.0044118	0.00221189	0.0404106	0.0017252	0.00132006	0.0221504	0.00342584	0.0024941	0.00189929	0.0647769	0.0422962	0.0138771	0.0206815	0.00230365	0.00151367	0.00272013	0.0032112	0.00326552	0.00230259	0.0183712	0.00176458	0.00253904	0.00155166	0.00234754	0.000965077	0.00317022	0.00443791	0.00136531	0.00118111	0.000692844
RP11-63N8.3	0.00142948	0.00238679	0.00653964	0	0.238624	0.00258807	0.00133007	0.00222179	0.00692979	0.00592033	0.0110623	0.0112925	0.00697071	0	0	0.00456118	0.00178032	0.0034632	0.00226031	0.00582257	0.00789918	0.0272392	0	0.0413609	0.00294197	0.0620397	0.00143958	0.0701916	0.021146	0.00858886	0.0148747	0	0.0161625	0.00315398	0.0111051	0.0306511	0.00735971	0.00453091	0.00831453	0.00465939	0.00306251	0.00637378	0.0196055	0.0429375	0	0	0.00258769	0	0.00169709
RAP1GAP	0.0035061	0.00591699	0.0066024	0.00321962	0.0046668	0.00400318	0.00230626	0.00320137	0.0221236	0.0109623	0.00976733	0.0127119	0.00396162	0.0102204	0.00858383	0.0200398	0.0170853	0.0219701	0.0158661	0.0123128	0.0031449	0.0132083	0.00528477	0.00923942	0.0241025	0.0172219	0.0139052	0.00940093	0.0300716	0.0174315	0.0221729	0.0347577	0.00687848	0.0190404	0.0308164	0.00867255	0.0257305	0.0372338	0.032687	0.0111422	0.0112826	0.0127058	0.00368892	0.00662555	0.00256072	0.00229822	0.00682871	0.00634432	0.00380087
USP48	0.00979064	0.0127236	0.0155992	0.0101964	0.00475592	0.00995687	0.00901385	0.00835805	0.00952926	0.0122519	0.0124625	0.0107141	0.019321	0.0122954	0.0126832	0.0101398	0.00924421	0.0081109	0.00859774	0.00728391	0.0177121	0.00763874	0.0107622	0.0205245	0.00831722	0.0116902	0.00889447	0.0157295	0.0105048	0.0095047	0.00998902	0.00833314	0.0143034	0.00892676	0.00845914	0.0158062	0.00967459	0.0096912	0.00943264	0.0111862	0.0106432	0.00970067	0.0155293	0.0188018	0.0134155	0.0114871	0.0180727	0.0169634	0.0181988
LDLRAD2	0.00151997	0.00619224	0	0.0128116	0	0.00547164	0.00945356	0	0.012482	0.019761	0	0.0242517	0	0	0	0.00584374	0.0142843	0.0148905	0.0235624	0.012407	0.00804367	0.0197951	0.0106814	0.0156484	0.00265904	0.0684013	0.0250765	0.012163	0.0119941	0.0106699	0.0249696	0.0034368	0.0137443	0.0263314	0.0211524	0.00723088	0.00993548	0.00957513	0.0183747	0.00416484	0.00511302	0.0148417	0.00667794	0.0102896	0.00288557	0	0.00605291	0.00257364	0.00198138
HSPG2	0.0118271	0.0163148	0.021602	0.00782789	0	0.01458	0.0119198	0.01135	0.00724186	0.00482532	0.00650738	0.00486352	0.00709925	0.00353587	0.00312139	0.00379467	0.00335328	0.00228147	0.00483751	0.00395739	0.00595132	0.00385055	0.00899918	0.00654041	0.0055254	0.0236612	0.0044789	0.00544587	0.00346821	0.00386752	0.00261106	0.00592501	0.00895528	0.0066549	0.00656051	0.0231203	0.0122703	0.00840967	0.00401802	0.00513562	0.00434038	0.00245048	0.00781205	0.00702572	0.00729722	0.00616569	0.0193677	0.0216254	0.0219944
CELA3B	0.00241612	0.00784119	0	0	0	0.00902652	0.00823843	0.0112595	0.0135911	0.022149	0.0147962	0	0.0203038	0	0	0.0102886	0.0164399	0.0092674	0.0120247	0.0101525	0.0329134	0	0.0130006	0.01159	0.00615856	0	0.0132902	0.0112003	0.00770698	0.00582863	0.00538964	0.0089652	0.0162691	0.011981	0.012706	0.00635623	0.0233519	0.0210496	0.0161705	0.0169848	0.0261581	0	0	0	0.00811372	0.0141169	0.00814016	0.00558838	0.0120019
CELA3A	0.0162226	0.016606	0	0	0	0.00591545	0.0109914	0.00227347	0	0	0.023988	0	0.0314765	0.0125194	0	0.0123389	0.0112225	0.0311527	0.00730233	0.0151396	0	0	0.00894113	0.0273	0.013952	0.0311825	0.0063809	0.0286224	0.0108088	0.0201406	0.0164358	0.00613499	0.0203935	0.0252277	0.0194413	0.0180774	0	0.00347918	0.026064	0.0160175	0.00977555	0.010806	0.0123142	0	0.0111894	0.041314	0.00579084	0.010137	0.00777676
LINC00339	0.0113047	0.00994636	0.00391278	0.0199287	0	0.0128605	0.0147724	0.0149095	0.0201674	0.0161656	0.0148823	0.0234135	0.0110658	0.0217114	0.00795007	0.0108351	0.0118171	0.0103875	0.0180794	0.0123203	0.0104426	0.00405276	0.0136726	0.00802281	0.0105996	0.0100128	0.0112432	0.0110099	0.00771287	0.00772685	0.00867124	0.00834016	0.0127447	0.0167191	0.00135719	0.00990167	0.0125939	0.0145211	0.013293	0.0155265	0.0166556	0.0125255	0.00308757	0.00758996	0.0171413	0.00525136	0.0199012	0.0149094	0.019006
CDC42	0.0056297	0.0116774	0.0113862	0.00948637	0.00331756	0.00631962	0.00490281	0.00635189	0.0206909	0.011698	0.00888744	0.011753	0.0136111	0.0102192	0.0140263	0.00510461	0.00783011	0.00679122	0.0150462	0.0127738	0.0185883	0.00635803	0.0119054	0.0153993	0.00649901	0.0197373	0.0141633	0.0236266	0.00948027	0.00845957	0.0111949	0.00736866	0.0243485	0.0150007	0.0103104	0.0246054	0.0119154	0.0142991	0.0127348	0.00826183	0.00856277	0.0102642	0.0159076	0.0153027	0.0156312	0.0112576	0.0116169	0.00778541	0.0102539
RP1-224A6.9	0.017325	0.00376898	0	0	0.264067	0.00887321	0.00273167	0.00528896	0	0.0155249	0	0	0.0117056	0.0709932	0	0.00771582	0.0227128	0.00255462	0.0099363	0.0120723	0.00604561	0.00524974	0.0405511	0.0272839	0.00471947	0	0.00670931	0.0407865	0.00715101	0	0.015805	0.00816785	0.0187487	0.0100507	0	0.011999	0.0330218	0.00667846	0.012079	0.0143029	0	0	0.00864948	0.0196595	0.0152043	0	0.00508079	0.00155373	0.00859445
WNT4	0.000636808	0.00815616	0.00250338	0.00603687	0	0.000723147	0.000716392	0.000937588	0.00553715	0.0137179	0.00830168	0.0402168	0.00591726	0.0125724	0.0108258	0.000549983	0.00122781	0.000460854	0.0271754	0.0136126	0.00693207	0.00272738	0.0109126	0.0144405	0.000840498	0.0290437	0.0183953	0.013224	0.00829466	0.00304466	0.0107166	0.000648291	0.0321766	0.0222392	0	0.0422046	0.012059	0.0685922	0.0249415	0.00220355	0.0035816	0.00737673	0.00448583	0.00983866	0.000893875	0.00055064	0.000299777	0.000366343	0.000410541
ZBTB40	0.0131983	0.00953069	0.00372214	0.014582	0.0162886	0.010017	0.0120047	0.0133781	0.0103277	0.0087527	0.0093714	0.0128024	0.0120122	0.0102009	0.00806433	0.00917506	0.00858444	0.00961428	0.0109358	0.0117442	0.0129569	0.0154211	0.00925793	0.0057133	0.00781374	0.00711119	0.0088415	0.0059029	0.00892064	0.0114808	0.0105735	0.00956017	0.0112972	0.0095618	0.00933176	0.0128525	0.0130135	0.0116894	0.0111265	0.0115762	0.011299	0.0120693	0.0132894	0.00592349	0.0214441	0.017334	0.0186672	0.0170506	0.0166445
EPHA8	0.000962326	0.00927792	0.00171077	0.00828509	0	0.000879386	0.00188596	0.000341323	0.0324937	0.00939797	0.00581928	0.00370535	0.00962114	0.0141733	0.00611882	0.00540201	0.00281983	0.00234253	0.0128826	0.0101926	0.0105536	0.0071873	0.00184006	0.00469912	0.0134229	0.0344087	0.0166904	0.00273567	0.00246938	0.0177152	0.0513628	0.00225212	0.032037	0.00782834	0.00178199	0.169677	0.0307276	0.121077	0.0629176	0.0142462	0.00190903	0.0157477	0.00282016	0.00289913	0.00171887	0	0.00155422	0.000727233	0.00206767
C1QA	0.00120702	0.0065352	0	0.0675979	0	0.00276966	0.00225958	0.00551739	0.0575238	0.00610938	0.00207949	0	0.00363529	0.00112625	0	0.00314726	0.000471102	0.00164115	0.000458249	0.00542714	0.000640509	0.000575792	0.00408608	0	0.0010101	0.00302398	0.00099245	0.000245088	0.00210071	0.00185542	0.00538406	0	0.000876341	0.00251095	0	0.000574925	0	0.000375483	0.00131475	0.00291975	0.00169222	0.00370399	0	0	0.346188	0.278149	0.00189148	0.00347449	0.00141255
C1QC	0.00122455	0.00465964	0	0.0673117	0	0.00259451	0.00258929	0.00344845	0.0655872	0.00940093	0.00209257	0	0.00201487	0.00115054	0.00380141	0.00146433	0.00107075	0.00257199	0.000690994	0.00740675	0.00220501	0	0.00831689	0	0.00233545	0	0.000885777	0.000244479	0.000521133	0.00321738	0.00455086	0.00205242	0.00115086	0.00195112	0	0.000827527	0.000766319	0.000634037	0.00038725	0.00541828	0.00349677	0.00206467	0.000985863	0	0.436555	0.219319	0.000802508	0.00279891	0.00160029
C1QB	0.00136712	0.00687753	0	0.0668502	0.00939974	0.00482469	0.002545	0.00180216	0.066622	0.00774678	0.000819759	0	0.000681936	0.00289569	0.00509493	0.00485322	0.000850551	0.00157558	0.00157599	0.00901425	0.00193595	0.000929217	0.00558166	0.000644793	0.00252532	0	0.00127145	0.000185818	0.00186019	0.00151279	0.000773399	0.00258839	0.000514121	0.00300969	0	0.000449817	0.00134808	0.00377849	0.000293792	0.0019364	0.00651359	0.0017161	0.00426395	0	0.430341	0.199091	0.0010711	0.00344789	0.00219498
EPHB2	0.00906868	0.00733258	0.00778306	0.00660946	0.0183	0.0051273	0.00415165	0.0078516	0.00606164	0.0148236	0.00936058	0.0125018	0.0108212	0.0130653	0.0198087	0.0148592	0.0111727	0.0126155	0.021648	0.0131747	0.0118532	0.028013	0.00980106	0.00840604	0.014785	0.0191733	0.0183209	0.00932532	0.0141165	0.0114969	0.0228487	0.00585004	0.0127387	0.0141759	0.0141849	0.0120865	0.0121089	0.0166666	0.0237133	0.0258002	0.0118262	0.0186673	0.0097991	0.0106946	0.0170727	0.0122536	0.00678362	0.00888058	0.0253265
RP1-74M1.3	0.0065463	0.00670199	0.00203789	0.00207142	0.014162	0.00335557	0.00167854	0.00627174	0.0170811	0.0209826	0.00783195	0.0197144	0.00290561	0.0115584	0.00995107	0.0058426	0.0136052	0.0143218	0.0331338	0.0208806	0.00884078	0.0212788	0.0160257	0.00891209	0.00654719	0.0239744	0.0261384	0.0118997	0.0126096	0.00941119	0.0251189	0.00470949	0.0242105	0.0208569	0.00476651	0.0164582	0.0128586	0.0219087	0.0293702	0.0349721	0.0175988	0.0235378	0.00970417	0.00414512	0.00218503	0	0.00129529	0.00259474	0.00212486
C1orf234	0.00660954	0.00850875	0	0.00597127	0	0.0166155	0.027316	0.0146415	0.0251571	0.0165478	0.00645781	0.0106566	0.00294361	0.0160101	0	0.0159543	0.00715311	0.00861859	0.00948184	0.014888	0.00991801	0.0100776	0	0	0.00439392	0	0.00396563	0.00791675	0.0041353	0.00139894	0.010615	0.00371887	0.00162159	0.00589768	0.017403	0.00955953	0.0156361	0.0147198	0.015722	0.0220855	0.0113829	0.00630058	0	0	0.00814496	0.00591002	0.0314916	0.0351027	0.0498438
KDM1A	0.00894202	0.009587	0.0210563	0.00754469	0.00601907	0.00710061	0.00729704	0.0080908	0.00589106	0.0101208	0.00885814	0.0114734	0.0298874	0.00961347	0.0147106	0.00969951	0.00925785	0.0083322	0.010864	0.0103645	0.0332782	0.00790842	0.0138999	0.0362252	0.00623667	0.0169123	0.0111619	0.0281508	0.00750279	0.00867807	0.00960109	0.00718898	0.0215917	0.0104689	0.00736219	0.0259949	0.00937627	0.0104689	0.00802732	0.00938354	0.00882539	0.0109583	0.0360255	0.0348937	0.00769318	0.00750892	0.00461248	0.00494901	0.00483043
RP1-184J9.2	0.0118789	0.0134885	0.0240123	0.0124188	0.0233202	0.00801779	0.0109009	0.0110902	0.00577759	0.00874101	0.00740912	0.00689615	0.0442842	0.00725513	0.014077	0.00793422	0.00607388	0.00626822	0.00725871	0.00737491	0.0490675	0.00327894	0.00697949	0.032005	0.00778593	0.0175647	0.00698288	0.0389217	0.00443968	0.00579821	0.0076117	0.00482765	0.0328627	0.00856421	0.00265547	0.0304253	0.00806871	0.00848812	0.00597646	0.00700744	0.00700254	0.00639537	0.0415601	0.0492033	0.0124761	0.0103216	0.00304908	0.0025778	0.00178409
LUZP1	0.0221831	0.0133084	0.00769111	0.0176768	0.0190944	0.0181572	0.0226339	0.021345	0.00981203	0.0122336	0.0100631	0.00812281	0.00709626	0.00988079	0.0086607	0.0152068	0.00710362	0.0106174	0.00356943	0.00505397	0.0053434	0.00651798	0.00178553	0.00447977	0.0200767	0.0134822	0.00563458	0.00573299	0.0101312	0.0103608	0.00871565	0.0159941	0.00722971	0.00588072	0.0115594	0.00898191	0.016778	0.0105823	0.011736	0.0141577	0.0104135	0.0126013	0.00561347	0.00641144	0.0208228	0.0213327	0.00177334	0.00174669	0.00198359
HTR1D	0.00274436	0.00205729	0	0	0	0	0.000700747	0	0.0176656	0.00948983	0	0	0	0	0.0124917	0.0213243	0	0.00778184	0.0103444	0.00391131	0.00361449	0.0215931	0	0.0048321	0.00318202	0	0.00527467	0.00571488	0.00143595	0.0022444	0.00453116	0	0.00332514	0.00797718	0	0.00163594	0.0334105	0.0782097	0.00196653	0	0.00555932	0.00550335	0	0.0178341	0.0075877	0	0.00209211	0	0.00092403
RP5-1057J7.6	0.0253481	0.011652	0.00687662	0.0170661	0	0.0125005	0.0116486	0.0149626	0.00749808	0.015525	0.0103635	0.011729	0.0107119	0.018894	0.017381	0.0111918	0.0105556	0.0102708	0.0078418	0.00879049	0.0105636	0.0105246	0.0154714	0.0123934	0.00745566	0.0048323	0.00887881	0.0111852	0.00917844	0.00950936	0.015538	0.00744128	0.00995254	0.00794082	0.00905888	0.0119736	0.00660593	0.0110038	0.0111252	0.0113571	0.0097685	0.00918277	0.0106906	0.0137822	0.00967551	0.00617991	0.0159179	0.0111084	0.0135678
HNRNPR	0.013727	0.0160112	0.0274653	0.0158226	0.00595649	0.0104449	0.00867712	0.0103437	0.0119992	0.00858969	0.00872059	0.00882875	0.0313484	0.00820336	0.0218717	0.00525926	0.00744703	0.00550971	0.00738056	0.00850108	0.0312291	0.0051861	0.0149043	0.0212579	0.0034481	0.00839226	0.00877982	0.0241962	0.00614258	0.00665104	0.00817033	0.00470399	0.020653	0.00815538	0.0040175	0.0220057	0.0064432	0.00673728	0.00637664	0.00853991	0.00814987	0.00826255	0.0284376	0.0247333	0.0135381	0.0107437	0.0153104	0.0117952	0.0119631
ZNF436	0.0109469	0.00887829	0.0141856	0.017545	0.0101717	0.00553809	0.00587366	0.00893506	0.0266487	0.00808044	0.00968774	0.0125074	0.0183252	0.00783617	0.0141138	0.00956148	0.01214	0.0170049	0.0104222	0.021687	0.0190782	0.0262748	0.0099694	0.0214736	0.00617329	0.0136684	0.0106422	0.0359662	0.0157156	0.0173994	0.0149331	0.0112636	0.031517	0.0125233	0.013073	0.026008	0.00798845	0.0123441	0.0128062	0.00829363	0.00669269	0.01149	0.0188175	0.0203644	0.00563505	0.00529541	0.00882215	0.00436771	0.00486396
C1orf213	0.010833	0.0104041	0.0107289	0.0114142	0.0141856	0.00901277	0.0145814	0.0157407	0.0144881	0.0118956	0.00875714	0.0086946	0.0230002	0.0128234	0.00881057	0.00668686	0.00863235	0.00573834	0.0106569	0.0116318	0.0239263	0.00366844	0.00929016	0.0296296	0.00699075	0.0151374	0.0108682	0.0343054	0.00672488	0.00852349	0.00809961	0.00382908	0.0287334	0.0127518	0.00312123	0.0260145	0.00952637	0.0109694	0.00858456	0.00899613	0.0106796	0.00793244	0.0206488	0.0299112	0.00508572	0.00376546	0.00653849	0.00579788	0.00377687
TCEA3	0.0153549	0.0104412	0.0139047	0.00524621	0.110206	0.0132821	0.0165272	0.0115663	0.00574188	0.00837317	0.0258567	0.00386316	0.00534532	0.0189006	0.00869861	0.00554784	0.00113231	0.00249191	0.00245117	0.00233587	0.00534405	0.00426096	0.00242291	0.00516196	0.00271505	0.0216007	0.00260847	0.00685851	0.00862285	0.0075322	0.0068437	0.0173146	0.00530064	0.00514628	0.0328187	0.00539335	0.00345766	0.00617906	0.0081579	0.010688	0.0138769	0.0162964	0.0160904	0.0136986	0.00175298	0.00196703	0.00280751	0.00280915	0.0025983
ASAP3	0.0313646	0.0294977	0.0249511	0.02149	0.0718583	0.0427619	0.0531319	0.0411006	0.00644396	0.0147212	0.00616839	0.0143588	0.00881955	0.0058258	0.0112393	0.00572419	0.00332268	0.00160211	0.00194191	0.00169614	0.00809786	0.00244402	0.000968911	0.00764982	0.00421721	0.0252777	0.00246759	0.0102727	0.00907691	0.00718026	0.00979262	0.0157655	0.0117273	0.00728229	0.0253591	0.0145409	0.0015291	0.00651522	0.0132896	0.00702952	0.00522097	0.00838873	0.00695995	0.00295237	0.00267504	0.00444511	0.00563902	0.00772054	0.00678317
E2F2	0.0104871	0.0310793	0.00993958	0	0	0.00423965	0.00515597	0.00676597	0.108558	0	0	0	0	0.00939209	0.0153056	0.00472092	0	0.00138256	0.00511481	0.00934933	0.0230033	0	0	0.00598182	0.00665366	0.0192333	0.00779994	0	0.00937235	0	0.01932	0	0.0142773	0.00469505	0	0.00864657	0.00551934	0.00260148	0	0.00491511	0.00698168	0	0	0	0.0112334	0	0.00770465	0.00759405	0.00311211
ID3	0.00633875	0.0641553	0.0107188	0.539708	0	0.0891639	0.00166079	0.00267026	0.0277093	0	0.00363407	0.00144945	0.0014986	0.0010214	0.000543257	0.000364472	0.000405799	0.000543756	0.000663712	0.00157361	0.000760361	7.9187e-05	0.00219732	0.000115988	0.00032986	0.000441164	0.000505338	0.000225646	0.000408741	0.000750869	0.000228547	0	0.000362661	0.0012682	0.000264705	0.000497363	0.000590394	0.000969177	0.000359763	0.000100108	0.0046909	0.000892449	0.00552738	0.000992759	0.00112164	0.000689747	0.00228767	0.000731069	0.000264926
MDS2	0.00467424	0.00488709	0.00554831	0.0117916	0.0395409	0.0116751	0.00589908	0.00424061	0.0107049	0.00262302	0.00645379	0.0266792	0.00589926	0.0104007	0.0031446	0.010788	0.00162408	0.00401902	0.00710778	0.00242938	0.00406963	0.00989889	0.00894448	0.0058551	0.00678429	0.0282307	0.00560825	0.00409786	0.00424881	0.00516924	0.00259708	0.00211859	0.00969327	0.00423713	0.0118763	0.00631727	0.00929569	0.00882973	0.00601111	0.0073801	0.0129787	0.0118282	0.00615602	0.0055224	0.00359104	0.00986293	0.0401884	0.0492717	0.0216279
TCEB3	0.0108906	0.00828306	0.0171755	0.0139415	0.0194173	0.00986113	0.00876241	0.0108621	0.0127455	0.0128764	0.0134044	0.0100422	0.0141133	0.0118056	0.0109136	0.0077515	0.00587596	0.00607192	0.00861505	0.00702142	0.0178928	0.0159633	0.0118564	0.0211	0.00604293	0.0101055	0.00720169	0.0180989	0.0104843	0.0102045	0.00836971	0.00801158	0.0152546	0.0102658	0.0054041	0.0149162	0.0124033	0.00907494	0.0100763	0.0140564	0.011419	0.0115369	0.0163353	0.0129896	0.0138432	0.0133359	0.0114288	0.0094118	0.0107522
RP5-886K2.3	0.00966415	0.0112452	0.004599	0.0163175	0.00942441	0.012316	0.0141406	0.0129758	0.00769002	0.0107083	0.0138174	0.0160511	0.0117189	0.0126226	0.00796302	0.0132024	0.0103323	0.0117619	0.0127777	0.0133087	0.015344	0.00987204	0.0123375	0.0085738	0.0112717	0.0103899	0.0122527	0.00911751	0.00952526	0.0112628	0.0149926	0.0108576	0.0138307	0.0132237	0.0135738	0.0155227	0.0101655	0.0125048	0.012153	0.0138483	0.0120508	0.0128806	0.0104687	0.0109892	0.00996489	0.00345367	0.0168828	0.016594	0.0198395
PITHD1	0.00571481	0.00794481	0.0132066	0.0114407	0.00609519	0.00576815	0.00503824	0.00567097	0.0354666	0.0111069	0.0117908	0.0119842	0.0191575	0.0098373	0.00732631	0.00913828	0.00812725	0.00912988	0.00804605	0.0145657	0.0150931	0.00734806	0.00832664	0.0271537	0.00884255	0.0172853	0.00952502	0.0328607	0.0096439	0.010204	0.0139809	0.00785515	0.0230676	0.00871386	0.0104848	0.0221459	0.00950454	0.00857708	0.00772015	0.0165194	0.0139067	0.0176377	0.0183228	0.0225553	0.0065429	0.00737979	0.0126231	0.00682411	0.00954119
LYPLA2	0.0087179	0.00643544	0.00811392	0.0131097	0.0101735	0.00789593	0.00743086	0.010088	0.0243266	0.016159	0.0117467	0.0126809	0.0126893	0.0162866	0.00936692	0.00985562	0.0149621	0.0129981	0.0170814	0.0186399	0.0104135	0.0209001	0.0113623	0.0143982	0.00697776	0.016647	0.0160412	0.0301242	0.0140709	0.0126291	0.0135841	0.0108818	0.0272921	0.0183987	0.0123209	0.0175431	0.0131909	0.0152191	0.0116824	0.0167978	0.0115796	0.0150641	0.0111872	0.0124241	0.00846103	0.0069755	0.0049711	0.00374226	0.0045054
GALE	0.0115887	0.0115045	0.0120366	0.0160865	0.0126781	0.0100764	0.00988043	0.0111334	0.0128626	0.0127501	0.0198457	0.0122709	0.0161246	0.0143529	0.0128067	0.0137455	0.00994291	0.00799924	0.0126984	0.00734342	0.0159585	0.00408841	0.0124008	0.00806401	0.0087135	0.0104893	0.0119532	0.010499	0.00800004	0.010871	0.00888497	0.00704061	0.020804	0.0115682	0.00933365	0.0170323	0.00741437	0.00849162	0.00833199	0.0166747	0.014339	0.015869	0.0118723	0.0150042	0.00908569	0.00295504	0.00347432	0.00159076	0.00333422
HMGCL	0.0212983	0.017212	0.00970474	0.0197393	0.00711453	0.0242256	0.0242929	0.0232299	0.00957087	0.0123842	0.0134512	0.0105027	0.00901544	0.0133123	0.0055743	0.00922517	0.00501238	0.00650945	0.0126915	0.00646335	0.0106667	0.00499625	0.00789431	0.00406892	0.00771203	0.00397595	0.0120998	0.00859432	0.00809529	0.00906813	0.0122407	0.00746331	0.00910831	0.0121081	0.0111662	0.00785898	0.0069219	0.00864981	0.00605381	0.0124817	0.010511	0.0135732	0.00546499	0.00561878	0.0247912	0.013672	0.0180494	0.0237997	0.0350188
FUCA1	0.00981218	0.00900514	0.00923373	0.00524195	0.0100118	0.00668222	0.00660511	0.00730105	0.0134372	0.0143715	0.0156458	0.0139951	0.011993	0.0149681	0.0100286	0.0114814	0.00648604	0.00774654	0.0161823	0.00887406	0.013521	0.0125901	0.00954071	0.0160495	0.00819502	0.011611	0.0147216	0.0161724	0.0155275	0.0139214	0.0164002	0.00946125	0.0168689	0.0146046	0.0125566	0.0159289	0.0166913	0.0153621	0.00948221	0.0157447	0.0197229	0.0131613	0.010376	0.00748059	0.0163035	0.0293146	0.00820077	0.00795985	0.0136607
CNR2	0.00728655	0.00905614	0.015259	0.0106727	0	0.00955077	0.0100743	0.00678791	0.027575	0.0171223	0.0128248	0.014194	0.0183623	0.00660583	0.00998956	0.014649	0.00719466	0.00912404	0.0132334	0.00977806	0.0149159	0.0224394	0.00426346	0.0169088	0.00765653	0.0147582	0.0122402	0.0202419	0.009385	0.0123841	0.00955976	0.00763164	0.0170094	0.00777912	0.00708532	0.0199071	0.0199986	0.0141234	0.0113567	0.00951498	0.0109008	0.0174817	0.0175885	0.00915353	0.0129317	0.00401183	0.00697678	0.00697682	0.0104858
PNRC2	0.0123734	0.011553	0.0360414	0.11094	0	0.00442015	0.00761037	0.010504	0.0307	0.0177699	0.0142301	0	0.0244566	0.0189987	0.0070726	0.00720152	0.0158807	0.0106499	0.00482726	0.0153576	0.0121609	0.002567	0.0119404	0.0168476	0.00777458	0.0132962	0.00442714	0.0182019	0.0141071	0.0147422	0.0162877	0.00901866	0.0236488	0.00768058	0.00398617	0.0243632	0.0059912	0.00498959	0.00794009	0.00503585	0.00807065	0.00620698	0.00874965	0.00917201	0.0174484	0.0131389	0.0211353	0.00400183	0.00476632
SRSF10	0.0081314	0.00434492	0.0266192	0.0130787	0.0194967	0.0060107	0.00741786	0.00757703	0.0103774	0.00873713	0.0106375	0.00888326	0.019484	0.0141345	0.0119911	0.0102786	0.0130841	0.0129744	0.00959448	0.010139	0.0162889	0.00899858	0.0108281	0.0248925	0.00818151	0.0176828	0.0184515	0.0241667	0.00903526	0.0114536	0.0141058	0.00749709	0.0227801	0.0116405	0.00601027	0.0237973	0.0118305	0.0121877	0.00918844	0.0138383	0.0135849	0.0115487	0.0328202	0.0250346	0.00897613	0.00460636	0.0109191	0.00392645	0.00523468
RP11-293P20.2	0.00373244	0.00726809	0	0	0	0.0101289	0.0183915	0.00660377	0.00633807	0	0.00930573	0.0290469	0	0.0228951	0	0.0157818	0.0195942	0.00978473	0.01127	0.0117161	0.0363551	0.00561107	0.00667396	0.0236261	0.00428496	0.0564074	0.0168447	0.0271308	0.00912498	0.00369329	0.00693144	0.00542379	0.043816	0.0140569	0.0163141	0.0250861	0.00776144	0.0136361	0.00688263	0	0	0.00960756	0.0194356	0.0512949	0.00204378	0	0.00141719	0.0033643	0.0235356
MYOM3	0.00653355	0.00591541	0	0.0151626	0	0.00964698	0.00889846	0.0141869	0	0.0123243	0.0223079	0.0340861	0.00927981	0	0.0631132	0.021326	0.00398551	0.0103628	0.0145771	0.0120829	0.0150127	0.00973815	0.00545789	0.00637962	0.00407874	0.0204264	0.0208289	0.0238396	0.0121055	0.0148662	0.00590563	0.00480885	0.0230342	0.0154149	0	0.0227816	0.0236508	0.0139534	0.00843543	0.0199545	0	0.00745178	0.0094155	0	0.00881173	0	0.0105039	0.00488407	0.00449432
IFNLR1	0.00042368	0.00248998	0	0.00448568	0	0.0113112	0.00892087	0.000647887	0.0122036	0.0319043	0.0347638	0.0122767	0.00224273	0.0688647	0.00561188	0.0284219	0.00508229	0.00338127	0.00285249	0.00277582	0	0.00338136	0.00208842	0	0.00779699	0.00526797	0.00223956	0.00307622	0.00894655	0.00501648	0.000690903	0.00484305	0.00319001	0.00237027	0.00344456	0.00243245	0.0291297	0.0038108	0.00486095	0.00385611	0.038444	0.00330713	0	0.00554314	0.0115426	0.0482321	0.00166677	0.00163327	0.00173569
RP11-10N16.2	0	0	0	0	0	0.00346517	0.0164254	0	0	0.0237075	0	0	0	0	0.10572	0.0128648	0.0239537	0.00945624	0.0108219	0.0044518	0.00623311	0.00888136	0	0.02412	0.0136016	0	0.00721342	0.00497348	0.00377639	0.0229594	0	0.00909547	0.00381621	0.00451886	0	0.014819	0.15701	0.0272236	0.0386829	0.0310423	0.0140755	0	0	0	0.0232151	0.029824	0	0.00619967	0.00516413
RP11-10N16.3	0.0702683	0.025	0	0.0303512	0	0.0223327	0.013449	0.0578832	0	0	0	0	0	0.0160178	0.0537801	0.0062435	0	0.00274843	0	0	0	0	0.0145875	0	0	0	0.00283627	0.0178866	0	0	0	0.0161345	0.0107259	0.00555076	0	0.0294942	0.0101283	0.0136971	0.00516498	0.0101408	0	0	0	0	0.277468	0.0550989	0	0	0.00441294
GRHL3	0.139635	0.147641	0.147783	0	0	0.0730819	0.00864316	0.0670539	0	0	0	0	0	0.0256812	0	0.0115395	0.00987255	0.0207721	0.00501787	0.00576439	0	0	0.0402265	0	0	0.0579791	0.00388442	0.029174	0	0.00718413	0	0	0.0125652	0.00566448	0	0.0184554	0.0159757	0.00665352	0	0	0	0	0.0160865	0	0.0493082	0	0.00287546	0	0.00323013
STPG1	0.00103915	0.0010753	0.00307591	0.00363067	0	0.00627746	0.00824465	0.00510202	0.0154058	0.0174666	0.0232864	0.0199802	0.00324747	0.0305241	0.00607865	0.0220731	0.018407	0.0185955	0.0116131	0.020966	0.00539183	0.0116796	0.00737153	0.00363398	0.0221933	0.0171653	0.00619955	0.0104474	0.0166863	0.0195375	0.0201019	0.0163424	0.0113588	0.0111581	0.0265687	0.0183353	0.0164452	0.0164241	0.0149119	0.00235252	0.0226763	0.00114499	0.00348884	0.00878382	0.0106253	0.00274781	0.0289342	0.0307046	0.0252921
NIPAL3	0.00213855	0.00264559	0.00103357	0.0038335	0.00545718	0.00443708	0.00474673	0.00416671	0.02171	0.0172656	0.012714	0.00463177	0.00402608	0.037719	0.00342457	0.0102284	0.00682153	0.00618267	0.00233179	0.00570555	0.00237375	0.00758725	0.00336065	0.00149877	0.0081676	0.00518903	0.00243021	0.00227074	0.012949	0.00921699	0.00636707	0.00815355	0.00260148	0.00184116	0.00959864	0.00756108	0.0189343	0.0084446	0.00918353	0.00291022	0.0483402	0.00147044	0.00283259	0.0177047	0.00799628	0.00808941	0.0525476	0.0480103	0.0420996
RCAN3	0.0006879	0.00170188	0.00184599	0.00168428	0	0.00170609	0.00211199	0.00177964	0.0109422	0.00501726	0.00966343	0.00706249	0.00458685	0.0499133	0.00466786	0.000762652	0.000648033	0.000598057	0.00406694	0.000770791	0.0127135	0.000879187	0.00178155	0.00114443	0.000957811	0.0118204	0.00220941	0.00337184	0.0132894	0.0020875	0.00155815	0.000838916	0.0169393	0.00332524	0.00619694	0.0127135	0.0516762	0.0087144	0.00481567	0.00203396	0.0506444	0.00232806	0.00204326	0.0405954	0.0112331	0.00219597	0.0280596	0.030497	0.0298905
RP4-594I10.3	0.0016226	0.00324932	0.00932394	0.0167049	0	0.00385395	0.00192613	0.00259951	0.0201834	0	0.0173879	0.00910521	0.00677907	0.0392168	0.00555775	0.00357255	0.00567387	0.00101561	0.00241147	0.00427029	0.0129532	0.00325311	0	0	0.00108488	0.0362963	0.00349492	0.00257887	0.0116906	0.00201994	0	0.00309987	0.0373152	0.00454037	0	0.0214356	0.0333737	0.00847857	0.00373949	0.00534723	0.0472551	0	0.00979178	0.0451241	0.0089548	0.00521709	0.0237095	0.00498837	0.0135804
NCMAP	0.00261024	0.00372193	0	0.00253261	0.0113089	0.00536182	0.00605715	0.00471385	0.00274973	0.0102445	0.0142108	0	0.00157547	0.00240962	0.00696303	0.0193724	0.0056996	0.00470248	0.0137144	0.0131637	0.00343211	0.0219099	0.00665047	0.00580783	0.0119291	0.0108251	0.0103847	0.0120851	0.00936273	0.00969264	0.0110503	0.00474033	0.00784242	0.0108953	0.00839524	0.00696268	0.0086647	0.00935089	0.00676035	0.00820122	0.0110894	0.0104955	0.00555125	0.0184959	0.0993401	0.0920422	0.00983559	0.0188048	0.0264346
SRRM1	0.0159045	0.0124654	0.0182689	0.0168986	0.00674443	0.0171411	0.0168508	0.0160954	0.0125483	0.00885743	0.0114303	0.00887169	0.0122491	0.0106062	0.0093342	0.00930151	0.0102171	0.00822687	0.0069005	0.00797863	0.0131279	0.0067224	0.010202	0.00813589	0.00592483	0.0064122	0.00667287	0.00881603	0.00762452	0.00716116	0.00777131	0.00698506	0.0108767	0.00704938	0.00845008	0.0138591	0.00890257	0.00766905	0.00771162	0.0121177	0.0110896	0.010449	0.00950868	0.0108553	0.0189381	0.0169099	0.0261903	0.0304354	0.0340726
CLIC4	0.0116056	0.0238064	0.0334669	0.00835944	0.0159476	0.0138038	0.00661139	0.00711132	0.00876163	0.00208245	0.0030212	0.00115513	0.0130974	0.00157465	0.0112098	0.000828971	0.000487382	0.000681403	0.00228367	0.000630715	0.0153941	0.00132599	0.00597673	0.00752032	0.000305407	0.00373318	0.0010791	0.00610846	0.000756446	0.000789737	0.00078471	0.000472518	0.00876684	0.00156647	0.00138016	0.010152	0.00407834	0.00181085	0.00120711	0.00762885	0.00255366	0.00737601	0.0210601	0.0134786	0.00335279	0.00725688	0.069758	0.0648552	0.0509207
RUNX3	0	0	0.00732009	0	0	0.000940859	0	0	0.264593	0	0	0	0	0.0104537	0.00622703	0.00166772	0	0.000814129	0	0	0.00555285	0.00296539	0.00297597	0	0	0	0.00115975	0	0	0.0016677	0	0.00266437	0	0	0.00736894	0	0	0.00144094	0	0.00300575	0.00397518	0	0	0.00726978	0.0153628	0.367569	0.000872791	0	0.000965432
RP4-799D16.1	0.00659131	0.00977842	0.014498	0	0	0	0.00607298	0.00510834	0.0181904	0	0	0.0527066	0.00923847	0.0293553	0	0.0240662	0.0101451	0.00683454	0.00943683	0.00981275	0	0.0214258	0	0.0067206	0.0215769	0	0.00334039	0.0179402	0.0122289	0.00606228	0	0.0160509	0.0131357	0.0127461	0.0135307	0.0165467	0.0219927	0.0188995	0.00550487	0.0166553	0.0143254	0	0	0.0122435	0.0105317	0	0.01216	0.00499459	0.0244085
SYF2	0.00696834	0.0100897	0.0103039	0.0192486	0	0.00678413	0.00866965	0.00895521	0.0266749	0.0130243	0.0112891	0.00775027	0.0271496	0.0127001	0.0136851	0.00751084	0.012063	0.0073537	0.0111081	0.0156837	0.0267397	0.00747139	0.0148559	0.0172924	0.00709367	0.0149176	0.00938921	0.0218723	0.00708877	0.0108483	0.0139906	0.00658361	0.0241792	0.00988807	0.0040075	0.026772	0.00869804	0.0092779	0.00800679	0.0131586	0.0104369	0.00894503	0.0211274	0.0208516	0.0102913	0.00733868	0.0144282	0.00874289	0.00894891
C1orf63	0.0127781	0.0126297	0.00773504	0.00851983	0.00223863	0.0145345	0.0177235	0.0146507	0.0114059	0.00862246	0.0101336	0.0107831	0.0130147	0.00968294	0.00858131	0.0150472	0.0126977	0.0138933	0.0143535	0.0084741	0.015905	0.00695084	0.00802199	0.00579411	0.0169688	0.00966616	0.0116107	0.00706973	0.010281	0.0101919	0.0130186	0.0135945	0.0142111	0.0117408	0.011572	0.0111209	0.00971622	0.0122289	0.00938637	0.00920016	0.00918367	0.0134872	0.0110595	0.00997391	0.0238233	0.00933603	0.0198479	0.0210837	0.0205662
RP3-465N24.6	0.0205141	0.00784357	0	0.0154672	0	0.0020535	0.0158383	0.0147213	0.0115817	0.0237079	0.0143552	0.0247746	0	0.0275465	0.0351065	0.0116622	0.0229032	0.0209222	0.0192036	0.00818943	0.0225762	0.0158835	0.0107744	0.0111019	0.0159796	0	0.00480841	0.0132188	0.0124399	0.0187479	0.00508292	0.0143004	0.0211234	0.0272608	0	0.0079488	0.00623306	0.00961652	0.00799467	0.00491758	0.0259208	0.0152148	0	0	0.00634639	0	0.00923546	0.0051762	0.00393034
RHD	0.00156653	0.00382545	0.017423	0.0118176	0	0.0111524	0.0167601	0.0126617	0.0159556	0.0115952	0.0145641	0.00957127	0.0197234	0.0165536	0.00506325	0.017931	0.0134757	0.0151541	0.0055336	0.0166729	0.027596	0.00367457	0.00676531	0.0171569	0.0171841	0.0115326	0.00446539	0.0298194	0.00939179	0.0100616	0.00902568	0.00582435	0.0358416	0.00571701	0.0106033	0.0233722	0.00564154	0.00216685	0.00284601	0.0157146	0.00957947	0.0174507	0.018979	0.0179592	0.0147967	0.0111722	0.0161032	0.00765608	0.00727464
TMEM50A	0.00828284	0.0129879	0.0128654	0.0141042	0	0.00626492	0.00583657	0.00708209	0.0258334	0.00957504	0.0101988	0.0094729	0.0179356	0.0116731	0.0133039	0.00812585	0.011992	0.01162	0.0152116	0.0141256	0.0172683	0.00722315	0.00956572	0.0197219	0.00843639	0.0132656	0.016579	0.023887	0.0101678	0.0121848	0.0121659	0.00874253	0.0283346	0.0174979	0.00623514	0.0172066	0.0100394	0.0139746	0.0107561	0.0118214	0.00955788	0.014115	0.0154861	0.0170986	0.0107842	0.00660409	0.0160597	0.00835848	0.00994212
RHCE	0.00631591	0.00389851	0.00105634	0.0279895	0	0.0193006	0.0174992	0.00826699	0.0219995	0.00843875	0.0141714	0.0193051	0.0153698	0.00678485	0.0139047	0.0213661	0.0126221	0.0139239	0.0136981	0.0155362	0.016671	0.0250006	0.00582639	0.0135082	0.0162021	0.0150971	0.00689618	0.0182551	0.0109305	0.013607	0.0156754	0.0152284	0.020713	0.011072	0.0138525	0.0142963	0.00904657	0.0145596	0.0103398	0.0121792	0.00613992	0.0134808	0.012491	0.0131418	0.00254149	0	0.0132717	0.0158921	0.0184103
TMEM57	0.0053444	0.00543367	0.00666399	0.00389245	0.00440879	0.00546176	0.0048134	0.00492759	0.00918094	0.0102238	0.0111037	0.0103057	0.0182101	0.0123567	0.0143525	0.0130344	0.0121156	0.0091084	0.0130414	0.0105395	0.0221335	0.0104488	0.0162674	0.0313787	0.0102055	0.0151312	0.0127113	0.022621	0.00942924	0.0111403	0.00999618	0.0100599	0.0171458	0.0113596	0.0120383	0.0153288	0.0111367	0.00964312	0.00782314	0.0109096	0.0118855	0.010198	0.0231356	0.0310764	0.0094125	0.0093201	0.00971217	0.00932776	0.00969775
LDLRAP1	0.00365736	0.00176152	0.00227225	0.00634448	0	0.00546672	0.00793215	0.00830105	0.0177513	0.000543389	0.00043906	0.00107195	0	0.00134065	0.000729583	0.00207239	0.000768311	0.00069871	0.000778245	0.000527155	0.000398106	0.000960909	0	0.00061655	0.00397225	0.000936994	0.000141823	0.00133364	0.000621535	0.00383324	0.00135638	0.00148343	0.00346192	0.000653163	0	0.000241267	0.000571805	0.000379707	0.000629779	0.00110954	0.00120105	0.000698513	0	0.00130035	0.0198906	0.0192555	0.114091	0.0811033	0.143031
RP11-70P17.1	0.0117624	0.0288731	0.028008	0.00881739	0	0.015082	0.0141503	0.00741143	0	0	0	0	0.00398722	0.00602931	0	0.0131058	0.002644	0.011291	0.00906919	0.00783531	0.0133864	0.010875	0.0075956	0.0046016	0.0340687	0.0136438	0.00437522	0.00839131	0.00156138	0.0184577	0.00383403	0	0.0115684	0.0014758	0	0.00949504	0.00358549	0.00331618	0.00672802	0.0131952	0.0126764	0	0.0235878	0	0.0601729	0.0539893	0.030559	0.0318087	0.0343774
MAN1C1	0.00184783	0.00401729	0.0029073	0.00288174	0.00359978	0.0101441	0.00418476	0.00285803	0.0097693	0.0106905	0.0107589	0.0122599	0.0032134	0.0160607	0.00384912	0.039293	0.0154697	0.0223392	0.0173906	0.0255783	0.0125485	0.036309	0.0163403	0.0282674	0.0388392	0.00217508	0.00244319	0.0180073	0.00318364	0.00727642	0.00828786	0.016679	0.0128891	0.00555336	0.0225275	0.0059667	0.00493102	0.00690114	0.00100563	0.00886155	0.0148984	0.00937856	0.00178499	0.00348742	0.021212	0.0217598	0.00398438	0.00473751	0.00738092
RP1-187B23.1	0.00151871	0.0069128	0.00745369	0.00332112	0	0.00502464	0.00291457	0.00129809	0.0204627	0.00672823	0.0120455	0.00821044	0.009188	0.0202895	0.00384204	0.0169957	0.0111432	0.0166453	0.0238196	0.0366687	0.0309907	0.00429854	0.0167031	0.0510887	0.0200444	0.00821241	0.00348452	0.0439936	0.00244154	0.00424789	0.00602674	0.00550708	0.0421116	0.00779581	0.00775152	0.0150542	0.0078389	0.00539384	0.00216832	0.00481644	0.0184058	0.00702651	0.00591915	0.00476049	0.0185686	0.0130463	0.00294029	0.00162526	0.00318923
SEPN1	0.00613556	0.0120577	0.0067291	0.0108994	0.0155201	0.00643222	0.00518791	0.00476015	0.00703609	0.01089	0.0131275	0.00530015	0.00666782	0.0122034	0.0164943	0.0219759	0.0110903	0.0128636	0.0182503	0.0130352	0.020134	0.0210187	0.0110318	0.0134323	0.0198627	0.0215589	0.0101078	0.0143168	0.00887858	0.0114759	0.0132187	0.0165679	0.0239372	0.0170992	0.00756489	0.00916989	0.0168171	0.0157435	0.00660233	0.0123997	0.0127446	0.0147747	0.0127757	0.0060048	0.0141863	0.0124159	0.00375912	0.00227554	0.00441077
RP1-317E23.6	0.00789723	0.00626986	0.0362497	0	0	0.0102465	0.00883448	0.0100195	0.0102763	0.0123221	0	0	0	0	0.0118828	0.0111774	0.0123598	0.0130926	0.0158354	0.00832648	0.0365149	0.0457271	0.0237109	0.008864	0.00258084	0	0.00811725	0.0172432	0.0090707	0.0178178	0.0169177	0.00644358	0.0151688	0.0112191	0.0394745	0	0.014389	0.011343	0.00214232	0.0332214	0.0105663	0	0.00626391	0	0.00798281	0	0.00531872	0.0042172	0.00450727
RP1-317E23.3	0.0116709	0.0291773	0.00259189	0.014087	0	0.0134264	0.0133832	0.0277049	0.00528543	0.0173026	0.0100179	0.0133351	0.0131299	0.0114262	0.00960016	0.00687581	0.00565001	0.00859513	0.017142	0.00923049	0.0348979	0.0014982	0.0192308	0.0110572	0.00825343	0.0170874	0.00640662	0.0132984	0.0065693	0.00731917	0.00820916	0.00429552	0.0302988	0.0184025	0.0072467	0.0176535	0.00529684	0.0169887	0.0067074	0.020182	0.0121755	0.0166398	0.0133037	0.00723466	0.0159483	0.00565526	0.0104712	0.0110636	0.00952471
MTFR1L	0.0179851	0.0110517	0.00853572	0.0215004	0.0186644	0.0137586	0.0149229	0.0159616	0.0304753	0.0148124	0.0101758	0.0123142	0.00815754	0.0127435	0.00930031	0.00918447	0.0112637	0.00865699	0.00893266	0.0119398	0.0115184	0.008857	0.0105871	0.00724685	0.00907812	0.0139908	0.00970506	0.013605	0.00963519	0.0108357	0.0101098	0.00833414	0.0136983	0.0110031	0.00888705	0.0140421	0.0101374	0.00981152	0.00987091	0.0144461	0.0156413	0.0171935	0.00887508	0.00736867	0.0110055	0.00950631	0.00954331	0.0078812	0.00891599
AUNIP	0.00368188	0.00978808	0.0122431	0.0153011	0	0.00500481	0.00855372	0.00493974	0.0130181	0.00774109	0.0152215	0.0106368	0.0102951	0.0145577	0.00753707	0.0235441	0.023063	0.0247586	0.0174134	0.0152035	0.00995615	0.0190664	0.00409023	0.0172906	0.0176849	0.0127642	0.0183962	0.0257897	0.0347985	0.0321084	0.022516	0.0222854	0.0187738	0.0140649	0.0103946	0.019156	0.0108999	0.0211347	0.00964916	0.00940234	0.00200673	0.0102517	0.00538632	0.015396	0.00988725	0.00874193	0.00694679	0.00631999	0.00536283
RP1-125I3.2	0.0168397	0.0141284	0.0117329	0.0243266	0	0.0054563	0.0113747	0.0121202	0.0148451	0.010386	0.00866428	0.0144585	0.0139461	0.00720133	0.0075173	0.00942696	0.00543097	0.0116841	0.02309	0.00674976	0.0122253	0.00473196	0.011105	0.00774562	0.0100804	0.0114974	0.0137971	0.0168794	0.00905248	0.011774	0.0125856	0.00362601	0.0188041	0.0227847	0.0109501	0.0154114	0.00680367	0.0202824	0.0152442	0.0124959	0.00580078	0.0118423	0.00286251	0.0051441	0.0353256	0.0244	0.00362511	0.00182496	0.00268083
PAQR7	0.0117793	0.00882124	0.00450977	0.00446817	0.014856	0.00934208	0.0104938	0.0125127	0.0137477	0.0110784	0.00970681	0.0302196	0.00198386	0.0165316	0.00643422	0.0162796	0.0124148	0.0150805	0.0208979	0.0126294	0.00505213	0.0112999	0.0168573	0.00963494	0.0128692	0.0132646	0.015469	0.00753739	0.0130912	0.0146236	0.0180401	0.0156061	0.00901334	0.0166352	0.0169748	0.00647784	0.019355	0.0158857	0.014135	0.0176325	0.0108165	0.0175222	0.00286182	0.0046185	0.0170914	0.0115906	0.00282893	0.0023964	0.0044436
STMN1	0.00213526	0.012667	0.0178246	0.00826431	0.00177718	0.00213207	0.0014556	0.00134178	0.0427365	0.00486664	0.00541749	0.00577861	0.0348261	0.00637683	0.0245633	0.00127659	0.00392794	0.00337054	0.0166156	0.0161206	0.0353212	0.0045973	0.0157097	0.0305911	0.00222491	0.0205919	0.0178773	0.0895001	0.00817639	0.0092667	0.0108503	0.00369538	0.0686534	0.020723	0.00567133	0.0481983	0.00670397	0.0104111	0.00915373	0.00502346	0.00699837	0.0072577	0.0319148	0.0282133	0.00358653	0.00321177	0.00811314	0.00281122	0.00562717
PAFAH2	0.029128	0.0139478	0.00605653	0.0124701	0.0194794	0.0257437	0.028791	0.0334156	0.00975073	0.00580924	0.0115448	0.00662239	0.0021451	0.0109117	0.00724425	0.00945668	0.00540718	0.00503771	0.00689662	0.0043359	0.0047065	0.0144499	0.00540828	0.00221642	0.00657959	0.00624665	0.00435813	0.00343367	0.00744882	0.0124144	0.0104689	0.00633232	0.00539641	0.0065154	0.0101204	0.00343803	0.0131902	0.00762426	0.0107653	0.0108356	0.0104774	0.00811783	0.00481469	0.008462	0.0255097	0.0181678	0.0303302	0.0267895	0.0330956
EXTL1	0.00417526	0.00395434	0.000715986	0.00591873	0.00540677	0.00533768	0.00469155	0.00561526	0.0345096	0.010619	0.00907409	0.00585713	0.000926626	0.0114148	0.00299955	0.0363414	0.0226387	0.0314152	0.0117627	0.0233481	0.000946316	0.0298866	0.00518787	0.00176813	0.0423439	0.0216361	0.0123824	0.00252653	0.0392225	0.0395142	0.0259745	0.0498221	0.00272437	0.0134071	0.0491355	0.00473186	0.0347088	0.0405427	0.0527293	0.0151985	0.0160403	0.0086355	0.000923168	0.000866483	0.00380129	0.00120546	0.00263849	0.00244414	0.0027696
SLC30A2	0.00504486	0.0359984	0.01822	0.0467708	0	0.00765372	0.00326916	0.0117673	0.0213578	0	0.0250813	0	0	0	0.0189213	0.0209086	0.012105	0.0101792	0.0299808	0.00594813	0.0173826	0.0107718	0.00992868	0.0159336	0.017201	0.0249757	0.0105943	0.0193555	0.0187886	0.0297893	0.0156829	0.0238739	0.0225267	0.0057934	0.0174183	0.0175946	0	0.0161685	0.0138933	0.00647863	0.00823109	0.0105854	0.0266233	0	0.0133571	0	0	0.00210485	0.00397389
TRIM63	0.000947314	0.00584579	0	0	0	0.00494705	0.00276895	0.00160883	0.00957117	0.0246931	0.0878248	0	0.00666933	0.0188061	0	0.0107974	0	0.0115977	0.00911924	0.00669774	0.00479372	0.0452663	0	0.0190582	0.00349845	0	0.0154318	0.00984531	0.00960465	0.00287366	0.00527176	0.00916811	0.0121891	0.0255909	0	0.00207227	0	0.0106784	0.00789053	0.00554926	0.00708415	0.0376768	0	0	0.0123297	0	0.0181326	0.00323496	0.00756451
PDIK1L	0.00789302	0.00818211	0.00653566	0.010539	0	0.00643305	0.00635843	0.00778876	0.0102963	0.0141882	0.0157136	0.0162785	0.0201446	0.0147712	0.0154057	0.00923918	0.0115372	0.00918367	0.0130401	0.01093	0.0247444	0.00681454	0.0165732	0.0105661	0.00858247	0.0103775	0.0112892	0.0132276	0.0107412	0.0102655	0.013089	0.00704654	0.0277377	0.0118493	0.00827487	0.0222622	0.0112212	0.0134789	0.0131503	0.0165347	0.0144874	0.0141852	0.0159047	0.00953289	0.0157883	0.00368903	0.00901362	0.00755016	0.00744928
FAM110D	0.00490184	0.00790389	0	0.0167612	0	0	0.0112287	0.00745353	0.0253978	0.00663475	0.00428874	0	0.0285605	0.0308822	0.0146384	0.00311061	0.00870878	0.00169932	0.00943168	0.00380185	0.00602829	0	0.0219004	0.0140488	0.00189848	0	0.011031	0.0155937	0.00196434	0.00800871	0.00627913	0.0026236	0.0287697	0.00373743	0.00663297	0.0337161	0.00325113	0.00390626	0.00554151	0	0.00684694	0.0229296	0.0178444	0.0206512	0.00197802	0	0.00088718	0	0.000901416
ZNF593	0.00584027	0.0128425	0.0145615	0.0125437	0.0140316	0.00944137	0.00637336	0.00624159	0.0287884	0.0182965	0.016327	0.0267923	0.00700241	0.0162552	0.0135114	0.00575843	0.00712489	0.00740777	0.0156792	0.011355	0.00918574	0.0227154	0.0113545	0.00268475	0.00706836	0.00725517	0.0119923	0.00669275	0.0119901	0.0120531	0.0102069	0.0074596	0.0152804	0.0163092	0.0167889	0.00965765	0.0120275	0.0122637	0.00843311	0.0205982	0.022741	0.015992	0.0125607	0.00622236	0.00446839	0.00449084	0.0125853	0.00754249	0.00955574
CNKSR1	0.00700015	0.00648808	0.00519949	0.00915403	0.0130217	0.00571078	0.00627304	0.00651471	0.00480289	0.011671	0.0128213	0.0206684	0.00521187	0.0154329	0.0101687	0.0149092	0.0105287	0.00961497	0.0198281	0.0141755	0.00713598	0.0250887	0.0144206	0.00879751	0.00937903	0.0136638	0.0154123	0.00723238	0.0149984	0.0118717	0.0149529	0.0100966	0.0089406	0.0200792	0.0188806	0.00780635	0.0149975	0.0152277	0.0165272	0.00970997	0.0125995	0.0177186	0.00782718	0.00555947	0.00206967	0.00174487	0.00873791	0.0121107	0.00906159
CATSPER4	0.00184218	0.00257993	0	0.0269101	0.17238	0.0108866	0.00304336	0	0.00564243	0	0	0.0459887	0	0	0.0358495	0.00601905	0.00365388	0.0028429	0.00995206	0.010322	0	0.054062	0.012036	0.00625769	0.00934099	0.0383555	0.00305632	0.0189015	0.00694843	0.0102691	0.0128257	0.0256648	0.0188957	0.00958369	0.0242374	0.00484201	0.0226683	0.0252133	0.0100564	0.0100585	0.00661248	0.0381296	0.0176901	0	0.00372525	0	0.00109334	0.00583863	0.00294018
CEP85	0.00594618	0.00640169	0.0082782	0.00491244	0.00212773	0.00690987	0.00716831	0.00719529	0.00956755	0.010676	0.0122115	0.0157828	0.00431983	0.0156912	0.00862772	0.0147463	0.013653	0.0142593	0.0111312	0.00987811	0.0108281	0.00741831	0.00713268	0.00624623	0.015644	0.0132044	0.00955614	0.00676905	0.0147675	0.0133508	0.0128872	0.0155609	0.00729944	0.00936885	0.0156515	0.00851195	0.0134531	0.0123308	0.0129633	0.0127437	0.0156729	0.0137045	0.00526322	0.00598175	0.0120977	0.00456611	0.0283778	0.0365946	0.0403812
SH3BGRL3	0.00584906	0.0116493	0.0120863	0.0426611	0.0161355	0.00625741	0.00482847	0.00513554	0.0470558	0.0110341	0.00866668	0.0074012	0.0167656	0.00690156	0.0092727	0.00269918	0.00478546	0.00558336	0.0158616	0.0150466	0.016901	0.0125887	0.0122466	0.0123275	0.00610006	0.0195786	0.011422	0.0319864	0.0104571	0.0040484	0.0107845	0.00803397	0.0309333	0.0172877	0.0191433	0.0153773	0.0099635	0.0111585	0.0116049	0.0116742	0.0080196	0.0112086	0.0148598	0.0129651	0.00834891	0.00789147	0.0169949	0.00481986	0.0112422
UBXN11	0.00964328	0.00814792	0.00803234	0.0135088	0.0164004	0.0155252	0.0115544	0.0145989	0.0253935	0.0130195	0.013564	0.0118146	0.00388003	0.0168574	0.0131959	0.01875	0.015795	0.0142484	0.0211316	0.0171202	0.00757794	0.0182574	0.012474	0.003627	0.0155264	0.0114808	0.0136403	0.00575135	0.0138446	0.0119646	0.0163534	0.013961	0.0140059	0.0138593	0.0158048	0.0123549	0.0122981	0.0157589	0.0124938	0.0147915	0.0174547	0.00761182	0.00998734	0.00729637	0.00997817	0.00317268	0.00292542	0.00231894	0.00308174
CD52	0.00769589	0	0	0	0	0.00969209	0.00117109	0	0.157799	0.0347538	0.0106558	0	0	0	0	0.00412323	0.0055017	0.00214597	0.00556251	0	0.00648874	0	0	0.00845439	0.00932596	0	0	0.0133194	0.013666	0.00805804	0.00776309	0.00639611	0.0141403	0.00418973	0.0728287	0.0058095	0.0248299	0.00348048	0.00698735	0	0.00928543	0.00965422	0	0	0.0104202	0	0.00146459	0.0107682	0.00238144
AIM1L	0.00773142	0	0.035174	0	0	0.00785421	0.00862837	0.00424066	0	0	0.0267262	0.01855	0.0126343	0.022577	0.0224629	0.0102451	0.00923263	0.00798188	0.0164346	0.00732956	0.00512883	0.0103795	0	0.00500357	0.010574	0.0161081	0.00784396	0.0263297	0.00760445	0.0109755	0.00495403	0	0.029369	0.00947187	0	0.00770428	0.0155214	0.0126028	0.00826632	0.0133726	0.0100372	0.0278383	0	0.0259474	0.00909593	0	0.0047232	0.001286	0.00286369
ZNF683	0.00292789	0.0169629	0	0	0	0	0.00611977	0	0	0.0718781	0	0	0	0	0	0.0909648	0	0.0186528	0	0.00695041	0.0147424	0.0131237	0.0168326	0.0191394	0.0203775	0	0	0.0116498	0.0112557	0.00858702	0.0220951	0.0130579	0.0183893	0.0163387	0	0.00661378	0	0	0.00747553	0	0.0431578	0	0	0	0.0115084	0	0.0394674	0.010366	0.013321
LIN28A	0.0161292	0.00670777	0.0821843	0	0	0.0176731	0.00585872	0.0039364	0	0.0317799	0.0188951	0	0	0.0658087	0	0.00696508	0	0.00744135	0.0171496	0.00685965	0.0343603	0.0097547	0	0	0.0153261	0.0498363	0	0.032743	0.00915782	0.00611676	0.0280943	0	0.0324885	0.0182119	0	0.0149044	0	0.0117339	0	0.0124561	0.0191718	0.0571709	0.0133913	0	0	0	0.00622739	0.00577538	0.0135324
DHDDS	0.0105123	0.0085402	0.00499232	0.00923678	0.0226523	0.0104561	0.00988959	0.0113886	0.00934795	0.0176262	0.0125271	0.0177544	0.00687872	0.0136828	0.00979603	0.0158225	0.00977249	0.0135481	0.0131934	0.0082825	0.00997107	0.00519936	0.00778351	0.00410865	0.0190101	0.0137048	0.0109232	0.00383766	0.0158728	0.0124121	0.0131461	0.0148856	0.00760828	0.0112169	0.014605	0.00820245	0.0187208	0.0160517	0.0169396	0.0195849	0.0167425	0.01953	0.00948798	0.00507516	0.011331	0.00920452	0.00804822	0.00768113	0.00837663
RP3-476K8.3	0.00907346	0.0169798	0.00554137	0.0203817	0.0200455	0.0105805	0.00959099	0.0131774	0.00549107	0.0148638	0.0154802	0.00506528	0.0116386	0.0137856	0.0113137	0.00864449	0.0122775	0.00625816	0.0122523	0.00512392	0.0196252	0.00488561	0.00775916	0.00560098	0.00779543	0.00424857	0.0111435	0.00638897	0.00422044	0.00838117	0.00550581	0.00422654	0.0250871	0.00982202	0.00949412	0.0173872	0.0124509	0.0121398	0.00846872	0.0106048	0.0132273	0.00927021	0.0125943	0.00645486	0.0245968	0.0158243	0.0145591	0.0187423	0.0175196
HMGN2	0.00955601	0.0190617	0.0199368	0.0511942	0.0069501	0.00984807	0.00763606	0.00935223	0.0189337	0.0129567	0.0104254	0.0112149	0.0281237	0.0110954	0.0297531	0.00379839	0.0065501	0.00461674	0.00990348	0.0116118	0.022577	0.00356877	0.0108371	0.00766928	0.00244684	0.00554674	0.0109524	0.0121257	0.00510694	0.00609642	0.00606155	0.00380143	0.0189118	0.00971071	0.00293418	0.0226953	0.00629265	0.0124196	0.00895359	0.0138041	0.0155703	0.0119454	0.0241142	0.0168789	0.00911639	0.00743187	0.0157791	0.00690576	0.00849582
RPS6KA1	0.000895569	0.00127601	0.00340477	0.00418686	0	0.000854794	0.00172861	0.000654317	0.0142291	0.0142565	0.0147904	0.0132963	0.00158643	0.0120754	0.00411196	0.00444483	0.00319479	0.00200348	0.00537661	0.0030136	0.0030769	0.00146744	0.00306038	0.00745125	0.00390165	0.00692788	0.00321087	0.00687562	0.00270641	0.00377513	0.00545803	0.000928781	0.00337795	0.00196648	0.00938576	0.00607814	0.00758987	0.00699474	0.00520396	0.00254841	0.0065892	0.00923743	0.00422066	0.00868818	0.185013	0.165632	0.0320276	0.0288314	0.0225981
RP5-968P14.2	0.011153	0.0203239	0	0.0499853	0	0.00615561	0.0255476	0.0489911	0.0266147	0.0407476	0	0	0	0	0	0.00501564	0.0129615	0	0.0320598	0.00709413	0	0	0	0.0470262	0.0110325	0	0	0.00656385	0.00614538	0	0	0.016966	0.00925281	0.0170671	0	0.00758239	0	0.018737	0.00971648	0	0	0.0524242	0	0	0	0	0.00799577	0	0.00907534
ARID1A	0.0154706	0.0153534	0.014189	0.0113994	0.01892	0.0201826	0.0183298	0.0164951	0.0104118	0.0113445	0.0115964	0.0114807	0.0135868	0.010144	0.0130364	0.0094706	0.00872816	0.00736878	0.00996812	0.00694947	0.0123222	0.00768289	0.0116313	0.008182	0.00682477	0.00596176	0.0102543	0.0073647	0.00727285	0.0089676	0.0076335	0.00794729	0.00799476	0.00883075	0.0076291	0.00785073	0.00793084	0.00973992	0.00695048	0.010487	0.0121674	0.0107336	0.0140457	0.0108652	0.0294119	0.0226706	0.0157213	0.0200507	0.019797
PIGV	0.0192842	0.012906	0.0106457	0.0372335	0	0.0146144	0.0142985	0.0205977	0.0263543	0.0145429	0.0169809	0.00996406	0.00968991	0.0122074	0.0120169	0.00816208	0.00697778	0.0101901	0.0116131	0.0111938	0.00905064	0.012296	0.0158288	0.00477367	0.00866966	0.00563976	0.00901578	0.00886175	0.012648	0.00907086	0.0129508	0.00777311	0.013444	0.00668668	0.0114235	0.00899741	0.00808183	0.0113985	0.00749133	0.00677525	0.00824835	0.0078901	0.0119629	0.00851962	0.0116905	0.00272569	0.0168474	0.014218	0.0172536
ZDHHC18	0.00637801	0.00729392	0.0088639	0.0109951	0	0.00536732	0.00504073	0.00582251	0.0128002	0.0157924	0.0138329	0.0222446	0.0101053	0.0152535	0.0121165	0.0113843	0.00744631	0.00804081	0.0109347	0.012573	0.0131748	0.0164175	0.0122336	0.0117414	0.00731534	0.0141825	0.0112767	0.0102776	0.015317	0.00910511	0.00732693	0.0107819	0.0134532	0.0109584	0.0098957	0.0137915	0.0148715	0.0180295	0.0116281	0.0160515	0.0138386	0.0147779	0.00751873	0.0112528	0.00192412	0.00263976	0.00604023	0.00660561	0.00607573
SFN	0.00365856	0	0	0	0.284784	0.0149829	0.00742419	0.00323237	0	0	0.0108972	0.0668583	0	0	0	0.00392116	0	0	0.0032254	0.00302983	0	0.0460515	0.0106764	0	0	0	0.017358	0.00259617	0.0128414	0.00771325	0.00755653	0.0123912	0	0.00354789	0.022854	0.00742006	0.0163456	0.0103921	0.0127857	0.0168669	0	0.0421815	0	0	0	0	0	0.00232271	0.00220782
RP1-50O24.6	0.00967753	0.0110491	0.0145955	0.0278494	0	0.00530759	0.00413936	0.00658021	0	0	0.0241932	0	0.0572659	0.00880521	0.0121508	0.00585578	0.00769384	0.00300264	0.0138143	0.00617564	0.0335915	0.0082296	0.0105725	0.00586379	0.00351637	0.0633593	0.0148052	0.01441	0.00757636	0.010983	0.0161576	0.00441482	0.0141821	0.0022042	0	0.0185802	0.01246	0.00264852	0.00259273	0.0110424	0.0281871	0.0289405	0.035671	0.0526439	0.00522673	0.0217584	0.0148893	0.00620215	0.00543189
GPN2	0.0104348	0.0102333	0.0032649	0.0122294	0.0158178	0.00954974	0.0106179	0.013162	0.0110965	0.014571	0.012339	0.00915005	0.00944088	0.0138266	0.00944669	0.014257	0.0134982	0.0115781	0.0132994	0.011919	0.00987955	0.0163459	0.0154736	0.0117245	0.00981652	0.010736	0.00943347	0.0114606	0.0130954	0.0112493	0.0141872	0.0129577	0.00855494	0.00978254	0.010775	0.0101497	0.0139124	0.0111459	0.0112598	0.0142995	0.0151566	0.0149834	0.00919155	0.00683131	0.00969627	0.0135096	0.0113104	0.0119584	0.0133813
GPATCH3	0.0114497	0.0113679	0.00461427	0.00501797	0.0121678	0.0138679	0.0129548	0.01107	0.0133214	0.014303	0.014528	0.0185751	0.00536117	0.0160606	0.00874243	0.0158729	0.0116067	0.0110957	0.0158794	0.0123498	0.0102072	0.0100286	0.00938614	0.00640779	0.0133806	0.0119886	0.0116438	0.00764352	0.0115866	0.0113909	0.0115295	0.00969147	0.00985877	0.0142898	0.00969725	0.0073276	0.0128173	0.0129012	0.0104625	0.012562	0.0136746	0.0118856	0.00709368	0.00959423	0.0117528	0.00794113	0.0139717	0.0108258	0.0120399
NUDC	0.00650351	0.0075701	0.0148629	0.0200495	0.0749865	0.00740215	0.00632185	0.00776972	0.0204513	0.00805062	0.00922745	0.0111507	0.011416	0.00937078	0.00796888	0.0084684	0.00896775	0.00769724	0.00723174	0.0117492	0.0136716	0.0297092	0.00786521	0.0259933	0.00615784	0.0107969	0.00727444	0.0209106	0.0118594	0.0111138	0.0107759	0.00811502	0.0219945	0.00834704	0.0115394	0.0171796	0.00920901	0.00901008	0.00870547	0.0127302	0.00853391	0.0113357	0.0101554	0.0178356	0.00781029	0.0196816	0.0120964	0.00724067	0.00941472
C1orf172	0.00591801	0.00804543	0	0	0	0.00236028	0.0103598	0.00224984	0.0238099	0	0	0.0425913	0.0343214	0.0136624	0	0.0223415	0.0107736	0.00619017	0.00264016	0.00645375	0.013453	0.025208	0.0192449	0.0087591	0.00961298	0.0655775	0.0028975	0.00835873	0.0199527	0.00782053	0.0173766	0.00609138	0.0113415	0.00355643	0.0690609	0.0225462	0.0372316	0.0108586	0.00755476	0	0	0.00986557	0	0	0	0	0	0.00685251	0.0129526
TRNP1	0.00114677	0.00346519	0.00446108	0.00307349	0	0.00207403	0.00212693	0.0014036	0.0170667	0.0201342	0.0135255	0.0146087	0.00621933	0.0129221	0.00484211	0.0104659	0.00503716	0.00663051	0.0176826	0.012764	0.00926382	0.00543038	0.010009	0.0133746	0.0113519	0.0159852	0.0140867	0.029385	0.00973856	0.0163714	0.011808	0.00475098	0.0357606	0.0152214	0.00378285	0.0205791	0.0206386	0.0150438	0.0130016	0.0130559	0.0151092	0.0230959	0.00723278	0.0105076	0.00178131	0.00278222	0.00124929	0.000681025	0.000906981
FAM46B	0.00262183	0	0.0462114	0	0	0.00684852	0.00583159	0.00476518	0.0157127	0	0.00973749	0.0446357	0.0199359	0.0116454	0	0.0122962	0.00992024	0.0202879	0.0229795	0.0141015	0.0103019	0.0173066	0.0171975	0.0414549	0.0127487	0.0287224	0.0240132	0.0519677	0.00499356	0.00374291	0.0344443	0	0.0356111	0.00992293	0	0.0370152	0	0.0102475	0.0154691	0.00961405	0	0.00926744	0.0108427	0.070441	0	0	0	0	0
SLC9A1	0.00578428	0.00543089	0.00205857	0.0023629	0.00313417	0.00573731	0.00592359	0.00741869	0.0121117	0.0106717	0.0122903	0.0123132	0.004867	0.0135963	0.0065722	0.0177175	0.00948849	0.0113742	0.0101864	0.00966149	0.00370383	0.0135797	0.00827395	0.00647101	0.0186824	0.0086204	0.00857176	0.00584269	0.020974	0.0136703	0.0161001	0.0175747	0.00692807	0.00856155	0.00971124	0.00461494	0.0224438	0.0145245	0.0163012	0.0121387	0.0105732	0.0140083	0.00227767	0.00315968	0.00986021	0.00774391	0.00461098	0.00468353	0.00497287
RP11-40H20.4	0.00416371	0.011633	0	0	0	0	0.0100249	0.0069149	0.0206034	0	0.0199139	0	0	0.0108618	0	0.0188562	0.0098497	0.00946028	0.0172821	0.0109984	0.00798508	0.0144633	0.005006	0.00519707	0.00296896	0.0165354	0.0127619	0.0156849	0.00939875	0.0188763	0.00493917	0.00756671	0.00848935	0.0132596	0	0.00735145	0.0133821	0.0111067	0.0133892	0	0	0.0217632	0	0	0.00334265	0.0111308	0.0067724	0.0104383	0.0222038
WDTC1	0.0117991	0.0105658	0.00995205	0.0119095	0.00614739	0.0150203	0.0121237	0.0136796	0.0123884	0.0138639	0.0143481	0.0205263	0.00777388	0.0117378	0.00975133	0.0154535	0.0113	0.0111854	0.0108277	0.0117596	0.0106453	0.00915044	0.00952013	0.00743911	0.0126994	0.00699909	0.00888303	0.009721	0.0101115	0.0113808	0.0121255	0.014356	0.011011	0.0109344	0.0104212	0.0118354	0.0126239	0.0140102	0.0146085	0.012512	0.0119797	0.0103425	0.0113464	0.00970799	0.0173372	0.0116932	0.0155882	0.0157716	0.0161555
TMEM222	0.012447	0.0101542	0.00873709	0.0100001	0.0203529	0.00897381	0.00850706	0.0140375	0.020128	0.013368	0.0106361	0.0131021	0.0110335	0.0133857	0.011617	0.0110052	0.0113121	0.00947528	0.0112185	0.0123884	0.0135376	0.0143	0.0097217	0.0101797	0.00630803	0.0133044	0.0112333	0.011163	0.0127187	0.0129519	0.0109964	0.00715214	0.0159953	0.0117201	0.00942454	0.0112267	0.0130276	0.0133711	0.0107142	0.013112	0.0135975	0.0130652	0.00964229	0.0119999	0.0082176	0.0069954	0.0112851	0.00929003	0.0101978
SYTL1	0.00689138	0.00539602	0.0046746	0	0	0.00632253	0.00198689	0.00514386	0.0742195	0.00636251	0.0114323	0	0	0.0062631	0	0.00773918	0.0141455	0.000734312	0.00781569	0.00331605	0.0209946	0.0742475	0.00266174	0.0114661	0.00471682	0	0.00477758	0.00391782	0.0168531	0.020613	0.00829016	0.0135553	0.00535472	0.00216353	0.0312737	0.00570816	0.0195998	0.0122929	0.00909301	0.00517496	0.00319439	0.00724057	0	0	0.00640902	0	0.00225248	0.00200079	0.00165108
MAP3K6	0.0277866	0.0116872	0.0352125	0.0163517	0.0586856	0.0353852	0.0401495	0.0464061	0.0127846	0.0217554	0.0204417	0	0.0114535	0.012387	0	0.00940611	0.00283281	0.00405471	0.00666845	0.00305383	0.00116295	0	0.00971619	0.0174873	0.0152022	0.0215793	0.00286842	0.0119222	0.00846786	0.0085521	0.0147648	0	0.0151718	0.00157129	0.0147481	0.00486462	0	0.00201398	0.00330894	0.00940656	0.00535265	0.00735259	0.00304112	0.00390072	0.0038463	0.0210591	0.00158458	0.000589268	0.0016838
FCN3	0.0174934	0.00781861	0	0.0202643	0	0.0025048	0.00450331	0.0177489	0	0	0	0	0.0275261	0.0191473	0	0.0181452	0.00625853	0.00226656	0.00824223	0.00651443	0.0210285	0.0870864	0.0222763	0.00968266	0.0269608	0	0.0116962	0.00814648	0.0408263	0.0124183	0.00908408	0.013008	0.0254483	0.00767631	0.0401209	0.0231698	0.0572898	0.0223584	0.0283309	0.00806131	0.0298504	0	0	0	0.00266402	0	0.00668192	0	0.00189178
CD164L2	0.003699	0	0	0	0	0	0.00212681	0.0102339	0.0094403	0.0666635	0	0	0	0.0236598	0	0	0.0143335	0.0145669	0.00315009	0.0046268	0	0.056911	0.0331167	0.0107009	0.0132737	0	0.0118681	0	0.0520196	0.00539184	0.0431212	0.0192818	0.00364683	0	0	0	0.0813881	0.0150814	0.00545356	0	0	0.0537032	0	0	0.00345915	0	0	0.00300025	0
GPR3	0.0111697	0.00279345	0.0214144	0.00393913	0	0.00359901	0.0068669	0.0128083	0.0131835	0.0271856	0.0112346	0.0110302	0	0.00993227	0.00121859	0.00825425	0.0122131	0.00946119	0.00526753	0.00325574	0.000541282	0.0110306	0.0013207	0.00604174	0.0106412	0.00451241	0.00195841	0.00158569	0.0211335	0.00603576	0.0100272	0.00824843	0.00205481	0.00333494	0.00773266	0.0045473	0.015559	0.011549	0.00581125	0.0300922	0.0266138	0.0126728	0	0.00126422	0.00322077	0	0.000982054	0.00126958	0.000290884
WASF2	0.0229053	0.0184349	0.0225717	0.0211567	0.00564295	0.0230338	0.0261356	0.0273994	0.0124873	0.00554526	0.00689393	0.00621906	0.00986913	0.00737812	0.0063491	0.00622916	0.00427929	0.00336665	0.00531325	0.00379946	0.0113146	0.00303814	0.00771753	0.0112314	0.00452974	0.00685774	0.00419108	0.00857581	0.00369343	0.00408515	0.00549657	0.00469718	0.00957997	0.0059692	0.00471215	0.0100152	0.00527359	0.00714336	0.00584292	0.00593278	0.0058496	0.00444883	0.00665426	0.00509784	0.0861051	0.0575901	0.0300758	0.0250056	0.0286577
RP4-752I6.1	0.00906452	0.0306057	0.0457304	0.0227507	0	0.0141594	0.0187525	0.0170038	0.00319827	0	0.0226863	0	0.0173866	0.00663393	0.0284871	0.00550198	0.0100529	0.00777591	0.0052336	0.00327011	0.0346225	0.00305655	0	0.0152449	0	0	0.00932147	0.0108781	0.00136067	0.00665472	0.00882386	0.00325198	0.0304879	0.0133169	0	0.0187306	0.00829591	0.00927122	0.00245504	0	0.0203032	0.0102469	0.0196069	0.0182556	0.0708899	0.032643	0.0303455	0.0292748	0.026826
RP1-159A19.4	0.00332759	0.00392555	0	0	0	0	0.00556891	0	0.00696186	0.0336947	0.0318441	0.0441272	0	0.0273774	0	0.0244712	0.00499489	0.0107517	0.00234158	0.0026326	0	0.0115624	0.0232591	0.0293104	0.0192758	0	0.029883	0.0151578	0.0048299	0.0299072	0.0246149	0	0.0176789	0.00645964	0	0.0242261	0.0246158	0.0138795	0.0118679	0.014131	0.0289186	0	0.0113365	0	0.0347664	0.042443	0.00169454	0.00376881	0
AHDC1	0.00952937	0.00985307	0.00870819	0.00948224	0.0150485	0.0148874	0.0132739	0.0122817	0.0120411	0.0137917	0.0127989	0.0119692	0.00614213	0.0130401	0.00927227	0.0170461	0.0107646	0.0123421	0.0134666	0.0106639	0.00981235	0.0260928	0.0145815	0.0130082	0.0143494	0.0102984	0.0134053	0.0104189	0.0159346	0.01902	0.0183572	0.018086	0.0123557	0.0124343	0.0221751	0.0130128	0.0182027	0.0193176	0.0164397	0.0135932	0.0132372	0.013212	0.00718664	0.00465204	0.0102079	0.0115576	0.00279803	0.00271721	0.00362928
FGR	0.0021604	0.00444597	0	0.0038887	0.0553756	0.00374147	0.00584534	0.000516791	0.0515943	0.00737541	0	0.00785894	0	0.00263085	0	0.0047845	0.00701687	0.00304718	0.00273935	0.00756035	0	0.00507759	0.00832027	0.00765739	0	0.0246666	0.00232862	0.00622883	0.00193361	0.00330737	0	0.00137312	0.00869309	0.00369362	0.00400732	0.00641471	0.00499798	0.00247467	0.00391244	0.00321998	0.0063558	0.00240547	0.00510768	0.00444414	0.00877271	0.0657391	0.0049063	0.00241223	0.00331379
IFI6	0.00561832	0.015719	0.00787892	0.0157806	0.00562134	0.00882628	0.00512103	0.00428889	0.0212978	0.0098933	0.0116382	0.021047	0.00138975	0.0119403	0.0141788	0.00297528	0.00212833	0.00253113	0.0168873	0.0198849	0.00381855	0.00460885	0.0133844	0.00657371	0.00231104	0.0174728	0.0109177	0.00745411	0.00304744	0.00365102	0.0041524	0.00741078	0.00603638	0.038256	0.0192233	0.00810234	0.00726812	0.0142469	0.0466649	0.0177581	0.00864968	0.014814	0.00185054	0.00395056	0.00799935	0.00627648	0.00502588	0.00261115	0.00442982
RP11-288L9.4	0	0	0	0	0	0	0.00444425	0	0	0	0.0388161	0	0	0.0505799	0	0.00809766	0.0420449	0	0.00993243	0	0.0260259	0	0.059584	0.0760502	0.0165159	0.113726	0	0.157295	0	0.0145979	0	0	0.041156	0	0	0.0853429	0	0.0268125	0	0.0304213	0	0	0	0	0	0	0	0	0
FAM76A	0.0115605	0.0096127	0.00410557	0.0114589	0	0.0130816	0.0124682	0.012104	0.0122651	0.0135467	0.0116378	0.00873296	0.00499441	0.0114613	0.00589504	0.014945	0.0119191	0.016894	0.0140571	0.0132936	0.010429	0.00584611	0.0115009	0.00402623	0.0179539	0.0108191	0.0104624	0.00716162	0.0140986	0.013593	0.017081	0.019894	0.0104124	0.0150695	0.0174422	0.0088967	0.0152291	0.0170545	0.0152163	0.0189319	0.0135345	0.0140137	0.00450958	0.00628797	0.0115914	0.00489789	0.0121983	0.0120427	0.014041
STX12	0.0071619	0.00983353	0.00985351	0.00920426	0.00496312	0.00764939	0.00688537	0.00699506	0.0109856	0.00944064	0.0102388	0.00997576	0.0104353	0.00933253	0.0106708	0.0165359	0.00941922	0.010257	0.0166871	0.0143238	0.00965799	0.00791615	0.0106731	0.0223138	0.0138747	0.0161418	0.0106136	0.0185025	0.0120744	0.00947121	0.0130185	0.0126819	0.0133992	0.0116155	0.0134598	0.0130206	0.0126792	0.0142245	0.0179339	0.00897461	0.0101501	0.00904167	0.0113917	0.0153398	0.0130299	0.0116991	0.0114072	0.0100188	0.0103938
PPP1R8	0.0125798	0.00964192	0.00687742	0.013117	0.00873227	0.0105508	0.0107729	0.0110987	0.0118158	0.0116028	0.0114683	0.0103567	0.00981031	0.0118273	0.0132752	0.0109639	0.0115839	0.00890879	0.0198547	0.0111002	0.0113533	0.00889024	0.0169666	0.00769147	0.00736798	0.0130729	0.0148346	0.0146959	0.0102082	0.0124261	0.0114439	0.013853	0.0145627	0.0182924	0.0119508	0.010751	0.0127915	0.0145693	0.014851	0.0137583	0.0132384	0.010738	0.00615371	0.00447471	0.0137808	0.00673508	0.0148041	0.0135071	0.0151612
THEMIS2	0.000954267	0.00234527	0.00181185	0.00690626	0	0.00452368	0.00311748	0.00137783	0.0163577	0.00164063	0.00185541	0.005814	0.00179249	0.00225589	0	0.00597595	0.00137746	0.00116954	0.00642058	0.00197026	0.0043008	0.00414988	0.00696262	0.0176308	0.00347006	0.00880858	0.00344928	0.0182488	0.00721489	0.00310465	0	0.00592342	0.012195	0.00502966	0.00975156	0.00721295	0.0236142	0.00553356	0.0468042	0.00132506	0.00163606	0.000974622	0.0019469	0.00368462	0.0939402	0.248249	0.0407659	0.0322734	0.0653209
RPA2	0.0101877	0.0103841	0.0107287	0.0220608	0.00461871	0.0129834	0.0115827	0.00973198	0.0194209	0.0137177	0.0123117	0.00777346	0.01188	0.0130084	0.00737678	0.0122722	0.00861523	0.00857335	0.0136714	0.0101873	0.011125	0.0103073	0.0115335	0.00933047	0.00764619	0.00843278	0.0128007	0.0108729	0.0100091	0.0103179	0.00873284	0.00889591	0.0138193	0.0119284	0.00502321	0.0138232	0.00927773	0.0111463	0.0114918	0.0146402	0.0145807	0.0132422	0.011295	0.00799325	0.0194918	0.022379	0.016304	0.0147553	0.0153158
SMPDL3B	0.00480989	0.00654668	0	0	0	0.00484747	0.00586677	0.00794815	0.0302335	0.0133469	0	0	0	0.0048423	0.00579977	0.00632777	0.00215804	0.00251261	0.0152178	0.00125003	0.00367875	0.0131231	0.00291602	0.00946493	0.00888399	0	0.0067262	0.00294444	0.00809542	0.00196643	0	0.00519154	0.0072044	0.00293099	0	0.0111999	0.0820444	0.0726074	0.377956	0.00296865	0	0	0	0.00709156	0.0114228	0.00722299	0.00117544	0.00539927	0.00981605
RP11-460I13.2	0.0165225	0.0109421	0.0121671	0.00892702	0	0.0215892	0.0139091	0.021795	0.0038744	0.0229846	0.0137188	0	0.00416998	0	0.0173341	0.013468	0.00224067	0.00801571	0.0163506	0.00792539	0.022229	0.00691392	0.0164023	0.0137661	0.00583592	0.011884	0.00628082	0.0155669	0.0126812	0.00884622	0.0110852	0.00563075	0.011571	0.00938877	0.0216298	0.0127837	0.0168997	0.010547	0.0235038	0.0150551	0.0184052	0.0188185	0	0.0118035	0.0765339	0.0465437	0.00356381	0.00189389	0.00686447
XKR8	0.0191308	0.0139784	0.0130675	0.0140544	0	0.0126048	0.0112232	0.017354	0.0172251	0.0165362	0.0128003	0.0136726	0.0115744	0.0142419	0.0151056	0.00993566	0.0171852	0.00484194	0.00951553	0.0104285	0.0126557	0.00160581	0.0142127	0.00715464	0.00117417	0.0164741	0.0102758	0.00977358	0.00905817	0.00396216	0.00254058	0.000793126	0.0190114	0.00684	0	0.0152171	0.0116688	0.0185424	0.036801	0.0190791	0.0113338	0.0174418	0.00968609	0.0106829	0.00957796	0.00224524	0.0122891	0.00738981	0.00815314
EYA3	0.0111976	0.00950828	0.00735061	0.00862997	0.0132232	0.0113876	0.0110717	0.0112674	0.0083765	0.0130964	0.0118117	0.0124831	0.012396	0.01283	0.011464	0.0141728	0.0125723	0.0115126	0.0121475	0.0104261	0.0105671	0.0113023	0.0121317	0.0084698	0.0129843	0.0116309	0.00946144	0.00824257	0.0106355	0.0103838	0.0102388	0.013911	0.0102236	0.0114841	0.0104291	0.00896699	0.0161465	0.0136323	0.0151401	0.0105077	0.0118225	0.0105525	0.0124498	0.0100073	0.0198136	0.0139236	0.0159571	0.0183296	0.0190012
PTAFR	0.00301561	0.00606521	0.00123737	0.019239	0	0.00487846	0.00358474	0.0039356	0.0138159	0.00410134	0.00446524	0.00221986	0.00726649	0.00694964	0.00567459	0.00681874	0.0058688	0.00431844	0.00574187	0.00391021	0.00591745	0.0117394	0.0020487	0.0113043	0.00805272	0.0104932	0.00291481	0.0121096	0.00372611	0.00651047	0.00351724	0.00268816	0.00675634	0.00583367	0	0.0062575	0.0136829	0.00370409	0.00567861	0.00553196	0.00509025	0.00510517	0.00286974	0.00485301	0.335827	0.115453	0.0221621	0.0181428	0.0145374
DNAJC8	0.00920014	0.00950492	0.0121648	0.0189825	0.0101201	0.00810105	0.00811853	0.00974336	0.0266701	0.0112982	0.0124745	0.0137127	0.0141167	0.0115607	0.0117169	0.00914428	0.0106211	0.00943537	0.00936261	0.0119455	0.0161199	0.00846358	0.010706	0.0125483	0.00920317	0.00924724	0.00868657	0.0187928	0.011126	0.0102497	0.0111627	0.00808176	0.0187559	0.0114901	0.00842913	0.0158997	0.0103485	0.0116216	0.00941948	0.0128305	0.0134987	0.0140693	0.016102	0.0110998	0.0128822	0.0120984	0.0148543	0.00892328	0.0117575
ATPIF1	0.0051061	0.0112854	0.0098768	0.020331	0.00600443	0.00571118	0.00567578	0.00526104	0.0352571	0.0148837	0.0099592	0.0143709	0.0121692	0.0116582	0.0186601	0.00557496	0.0090631	0.0101945	0.0148256	0.0168734	0.0116057	0.0119911	0.00935336	0.0111945	0.00905916	0.0125762	0.01962	0.0200111	0.00919718	0.0108659	0.0109489	0.00733062	0.016836	0.0160509	0.00704472	0.0168885	0.0115953	0.014254	0.0104722	0.0125186	0.0140701	0.0159568	0.012777	0.00997238	0.00909465	0.00584637	0.0104782	0.00407103	0.00585648
RP5-1092A3.4	0.0170555	0.00609103	0.00827615	0.028405	0	0.0120892	0.0103019	0.0152235	0.00902577	0.0351781	0.0266447	0.00671808	0.0220067	0.0107948	0.0123074	0.00691972	0.00528586	0.00176981	0.000455282	0.0123734	0.0136662	0	0.0141985	0.028356	0.00421361	0.0446789	0.00170968	0.0308535	0.0037544	0.00153517	0.00174666	0.00129226	0.0151532	0.00145027	0	0.0425358	0.00643845	0.00311266	0.00243555	0.0030268	0.0289822	0.0143885	0.024215	0.0309345	0.0209875	0.0190061	0.0149145	0.00966609	0.013533
SESN2	0.0126945	0.0115549	0.0112416	0.0116885	0.0647108	0.00907783	0.00987344	0.0114916	0.0109099	0.0160568	0.0148465	0.0212904	0.00448406	0.0144027	0.00517576	0.00687307	0.00711076	0.00499394	0.00910297	0.00602767	0.00657688	0.024006	0.00388453	0.0162828	0.00430507	0.0171229	0.00768773	0.0175557	0.0139838	0.0107085	0.00874783	0.0104453	0.0107586	0.00928372	0.0115159	0.00874484	0.0129103	0.0105262	0.0102249	0.0191074	0.0205259	0.0175675	0.00364204	0.0056968	0.00736774	0.0120493	0.00297799	0.00250152	0.00248474
MED18	0.00800016	0.00380061	0.0144944	0.0367274	0	0.00862888	0.0115792	0.0098441	0.0244195	0.0120151	0.0155457	0.00927035	0.013888	0.0131361	0.0096446	0.00605842	0.0115007	0.00587875	0.0134035	0.0102259	0.0180706	0.0089495	0.00676684	0.00723027	0.010815	0.0120008	0.0115753	0.0128466	0.0084109	0.0123294	0.00795375	0.00433875	0.023772	0.00902874	0.0056828	0.0130367	0.0109539	0.012235	0.00809448	0.00995323	0.0182304	0.0140504	0.0114809	0.00790099	0.0159154	0.0107481	0.0145703	0.00895371	0.00598907
PHACTR4	0.00920643	0.0122234	0.00843734	0.00974582	0.00706213	0.010918	0.010618	0.0115567	0.00661392	0.0121561	0.0120952	0.00964949	0.0171167	0.014429	0.0162712	0.00805857	0.00838724	0.00655874	0.011979	0.00724345	0.0191126	0.00721691	0.011705	0.0090046	0.00561413	0.00907284	0.0117678	0.00827191	0.00818404	0.00773688	0.00689525	0.00776953	0.0107404	0.0110272	0.00642378	0.0108877	0.00906421	0.00996396	0.00784284	0.0119803	0.0135714	0.0110821	0.0181614	0.0138973	0.0155499	0.0117329	0.0187758	0.0240506	0.0216253
RCC1	0.00746403	0.00824849	0.00909775	0.0120142	0.00393644	0.00652599	0.00594747	0.00626048	0.0118988	0.0162921	0.0149046	0.016798	0.00742689	0.0140806	0.0155483	0.00953649	0.00674249	0.00883094	0.015117	0.01145	0.0110881	0.0292035	0.0129193	0.013598	0.00991355	0.0139334	0.0122552	0.0120702	0.0134022	0.0127873	0.0118719	0.0115812	0.0126318	0.0129643	0.0106267	0.0126005	0.0156947	0.0100199	0.0110495	0.0148636	0.0172194	0.0149982	0.00823827	0.0115049	0.01199	0.00815133	0.00628954	0.00704186	0.00719146
TRNAU1AP	0.0060251	0.00910208	0.00850802	0.00873071	0.00885693	0.00854739	0.00699905	0.00631984	0.00795553	0.0139401	0.0187528	0.0166996	0.014035	0.018818	0.0121848	0.0131223	0.00731266	0.00883717	0.0147444	0.00927076	0.0128729	0.0117172	0.0122968	0.00881223	0.0126641	0.0117626	0.014023	0.00966486	0.0124463	0.0110397	0.0116714	0.0129605	0.0135277	0.0137245	0.0117346	0.0135271	0.0129266	0.0137491	0.0141845	0.014444	0.0127429	0.0115538	0.0125892	0.0098316	0.00936014	0.0109177	0.00928765	0.0111733	0.0128029
SNHG12	0.00950996	0.0127209	0.0110602	0.0165159	0.0073768	0.0086663	0.00723722	0.00755513	0.0160592	0.0131913	0.00886622	0.0138509	0.0118436	0.0117828	0.0113287	0.00796932	0.00918054	0.00891809	0.0229427	0.0121289	0.0176366	0.00608313	0.0142092	0.0371953	0.00528895	0.0237826	0.0125804	0.0333072	0.0068753	0.00786641	0.00921019	0.00579115	0.0238695	0.0205382	0.00688921	0.0203169	0.0153659	0.0148872	0.0135452	0.00808149	0.0168814	0.00819606	0.0116398	0.015658	0.0102397	0.0124206	0.00968829	0.00725237	0.0079361
TAF12	0.0105497	0.00914027	0.0062675	0.0125112	0.0158672	0.0102232	0.0119232	0.011911	0.0115125	0.0102298	0.0130747	0.0146425	0.00942451	0.0144927	0.00590865	0.0118457	0.00870706	0.00959428	0.00990636	0.0077993	0.0111859	0.0148444	0.00944893	0.00968602	0.0125997	0.0118761	0.00928278	0.00947934	0.0121822	0.0112783	0.0116976	0.0122879	0.01256	0.0105967	0.013909	0.0127875	0.0120526	0.0130099	0.0108861	0.0159529	0.0119556	0.0120218	0.0093058	0.0105433	0.0141912	0.016351	0.010839	0.010928	0.0117743
RAB42	0.0224425	0.0289348	0.0279603	0.0422438	0	0.0148179	0.00638854	0.00759561	0.00980021	0.0108441	0.0176106	0	0	0.00872402	0.0251256	0.0102462	0	0.00604375	0.0130244	0.0019718	0.0223456	0.0116616	0	0.0108632	0.00906481	0.0397295	0.00603491	0.012249	0.0267072	0.0128032	0.0158208	0.00409821	0.0137517	0.0111616	0.0114818	0.0176767	0.0108283	0.014316	0.00739816	0.0110378	0	0.00709561	0	0	0.0187291	0.0629889	0.00607494	0.00889396	0.010824
RP11-442N24--B.1	0.0163348	0.0203497	0.0257815	0.0535404	0	0.0152104	0.0237177	0.0174024	0.00665374	0.00724452	0.00981573	0.0045436	0.0253829	0.0105637	0.0240389	0.00617049	0.0100438	0.00670782	0.0105208	0.00528152	0.01634	0.00708238	0.006227	0.0160479	0.00768285	0.00728319	0.00434922	0.013357	0.00679845	0.00787162	0.00945691	0.00242814	0.014579	0.0101481	0.00706039	0.0171783	0.010918	0.010615	0.00946733	0.0102104	0.0126903	0.00734503	0.00787938	0.00742235	0.010204	0.00260818	0.0261625	0.029411	0.0269746
RNU11	0.0341277	0.018321	0.0563437	0.0353075	0	0.0164136	0.0174187	0.0248401	0	0	0.00926862	0	0	0.0098254	0	0.0118118	0.00926117	0.00692833	0.0117697	0.00238107	0.0216947	0.00473019	0.00835762	0.0424397	0	0	0.0017753	0.00202437	0.0122734	0.00625094	0.0215648	0.00545528	0.0149812	0.00515587	0	0.00562849	0.00694096	0.0146194	0.00349217	0	0.00811594	0.00990258	0.037378	0.0130115	0.0962851	0.0939276	0.00757261	0.0101943	0.0119548
GMEB1	0.00864077	0.0072826	0.00672891	0.0056702	0.0075017	0.00940742	0.00776125	0.00882573	0.0113098	0.0110034	0.0123601	0.00992273	0.0140392	0.0146191	0.0147571	0.0164129	0.0127533	0.0134874	0.0129555	0.00936256	0.0159138	0.00859722	0.0168163	0.00982086	0.0135729	0.0146791	0.0128509	0.0101059	0.0126107	0.0133762	0.0109518	0.0132172	0.0148088	0.0120271	0.0134031	0.0128285	0.0128052	0.0120157	0.0108916	0.00942473	0.011969	0.00906274	0.0122206	0.00931357	0.0188154	0.0136739	0.010936	0.0126755	0.0153797
YTHDF2	0.0128215	0.0105331	0.013785	0.0158794	0.00911145	0.0108342	0.00932768	0.0122577	0.0153813	0.00952895	0.0111527	0.00601805	0.0156014	0.0137942	0.0132141	0.0094481	0.0101795	0.00994651	0.00922103	0.0113273	0.0175799	0.0123862	0.0138717	0.0117685	0.0102817	0.00879121	0.00959567	0.0156409	0.011386	0.0110017	0.0105407	0.0101726	0.0168872	0.0097707	0.00785898	0.0159888	0.0110059	0.0111779	0.0100433	0.0109458	0.0103912	0.00994522	0.0175634	0.0128985	0.0191377	0.012264	0.0114902	0.0100071	0.0119178
OPRD1	0.00101553	0.00101902	0.000944492	0.00199546	0.00210503	0.00135579	0.00206093	0.000521429	0.00557039	0.00228883	0.00233275	0.00176366	0.00112069	0.00329037	0.000316138	0.046089	0.0154431	0.0225593	0.0104315	0.0118251	0.00088498	0.0204736	0.00309697	0.00151623	0.0453563	0.00153868	0.00396843	0.000887883	0.0105586	0.0198745	0.00678048	0.0393668	0.00152056	0.00544657	0.016316	0.000932079	0.00179655	0.0313847	0.00175457	0.00172041	0.00299857	0.00772065	0.00558031	0.00288424	0.00228354	0.00180435	0.00128715	0.00207696	0.00172515
RP1-212P9.2	0.000884427	0.00116922	0.000928678	0.00107692	0	0.00186969	0.00207745	0.00147858	0.0175417	0.00171374	0.00187083	0.0051577	0	0.00576723	0.0044634	0.0391184	0.0146258	0.0172838	0.0117708	0.0178991	0.000214047	0.0168366	0.00486351	0	0.0232912	0	0.00452996	0.000539444	0.00863253	0.0216166	0.0045814	0.0249268	0.000291834	0.00553986	0.00716924	0.000150795	0.00445984	0.0242925	0.00186186	0.000721656	0.00414858	0.00861163	0.00526066	0.00498868	0.00166251	0.000634254	0.00312106	0.00152718	0.000880112
RP1-212P9.3	0.00338993	0.00373007	0.00702953	0	0	0	0.00244272	0.00147292	0.013595	0.00839219	0.0117979	0	0.00389682	0	0	0.0187556	0.00249098	0.0156768	0.00688143	0.0253415	0.0118715	0.0159749	0.00344339	0.0185033	0.00651921	0	0.00458232	0.00865333	0.00855304	0.00927786	0.0187464	0.00332824	0	0.00801606	0	0.00320477	0	0.0122525	0	0.00988424	0	0.00943558	0.0185137	0.00954084	0.023729	0	0.00474492	0.000922955	0.000807445
EPB41	0.00232694	0.00556204	0.0106312	0.00354054	0.00421528	0.00379296	0.00876088	0.00294418	0.0168566	0.0045993	0.00438928	0.00407679	0.0083967	0.0064529	0.0149568	0.0167224	0.00424399	0.00403753	0.00916792	0.00632878	0.0247959	0.0049692	0.0156088	0.0326983	0.0187619	0.0107383	0.0102387	0.0264122	0.00764708	0.0104669	0.00579555	0.0121544	0.0283994	0.0123172	0.0344875	0.0266373	0.0320793	0.0128387	0.00335968	0.00241653	0.00416642	0.00302075	0.0101559	0.00761893	0.0564567	0.0459819	0.0022621	0.00267459	0.0023931
TMEM200B	0	0.00194359	0	0.00950908	0	0.00535027	0.007459	0.0011584	0.00487783	0	0.0120636	0	0	0.00601517	0	0.00406891	0	0.00118192	0.00354614	0.0077215	0	0.00285076	0.00433524	0.00432636	0.00468888	0	0.0101612	0	0.00268112	0	0.00434956	0.00325527	0.00276153	0.00338575	0	0.0121128	0	0.0416421	0.00377972	0.0036863	0	0	0.00388768	0	0.00125822	0	0.00230884	0	0
RP11-242O24.3	0.00441401	0	0	0	0	0	0.0106171	0.00931153	0	0.0175936	0.00599122	0	0.00656984	0.0161051	0	0.0160542	0.0110616	0.0179299	0.0124265	0.0123461	0	0.0388143	0.0111011	0	0.0146713	0.0143443	0.00397818	0	0.0246307	0.0244848	0.00843949	0.020484	0.00579752	0.0106742	0.0293056	0.00522152	0.0334884	0.0169539	0.00987143	0.00731204	0.0254912	0.0162448	0.0210139	0	0.00840366	0.00988658	0.00153652	0.00327607	0.00425676
SRSF4	0.0136789	0.0147153	0.0108871	0.0121687	0.0158375	0.0144211	0.0151169	0.0147392	0.0106264	0.0127425	0.0122887	0.0150055	0.0127375	0.0118308	0.0127807	0.0123792	0.00838335	0.00777397	0.00936907	0.00820842	0.0115706	0.0143757	0.0108912	0.00591674	0.0106317	0.00815212	0.0082107	0.00584243	0.0108251	0.0110675	0.00947399	0.0110554	0.00898777	0.00894251	0.0130659	0.0101638	0.0114851	0.00949534	0.00945211	0.0108992	0.013665	0.0108238	0.0118629	0.00848747	0.0166936	0.0154922	0.0137805	0.0130418	0.0130685
MECR	0.00978412	0.0107626	0.00495538	0.00917144	0.00291753	0.0103369	0.0111732	0.0106234	0.0101795	0.01652	0.00987258	0.0197904	0.00683464	0.0142091	0.00911239	0.0194641	0.0107038	0.0111265	0.0195753	0.0146953	0.00857578	0.0136063	0.01187	0.0026064	0.0173544	0.0167994	0.0156771	0.00348011	0.0152785	0.0142284	0.0155494	0.0144845	0.00983916	0.017119	0.0208426	0.00893119	0.0131909	0.0205045	0.0160949	0.0121116	0.0153488	0.0104961	0.007569	0.00667456	0.00892887	0.00605663	0.00868256	0.0095403	0.0109725
PTPRU	0.00117021	0.00310208	0.00274999	0.00206862	0.00138389	0.00196346	0.00107223	0.00101201	0.0093178	0.0209276	0.00096424	0.00400938	0.00419296	0.00187283	0.00563879	0.0070798	0.00283206	0.00140013	0.00970144	0.00904213	0.00225152	0.00330892	0.00895655	0.00798707	0.0021719	0.0598791	0.00545736	0.00620488	0.00685897	0.00339769	0.00244138	0.0178896	0.0178174	0.0213129	0.0821179	0.0485355	0.0107889	0.0411333	0.0449945	0.00135321	0.00331709	0.00235837	0.00408807	0.0105808	0.00171387	0.000968325	0.00132931	0.00231344	0.0122529
RP3-437I16.1	0.00301674	0.00352202	0	0	0	0.0101449	0.00696783	0.00384911	0.00299712	0.00700954	0.00921399	0.0142052	0.00397639	0	0.00971633	0.00736284	0.00253204	0.00777824	0.00974311	0.0153446	0	0.0114603	0.00342169	0.0256959	0.00218721	0.0407582	0.00624262	0.0132762	0.00793283	0.00516602	0.0148899	0.0119612	0.0163831	0.00931054	0.0157418	0.0383855	0.0107188	0.021044	0.0047445	0.0180039	0.0247298	0.0203176	0.0181321	0.0333374	0.00791296	0	0.00515559	0.00650694	0.0109827
RP11-111I12.1	0.00298525	0.0175471	0	0	0	0	0.003836	0	0.0428959	0	0	0	0	0	0	0.0461707	0.0344144	0.00482623	0.0159716	0.0103637	0.0129531	0	0.0155671	0	0.0051035	0.0303895	0.00437909	0.00543389	0.00803906	0.00386007	0.00741115	0.0402559	0.0237573	0.0108158	0	0.0129035	0	0.0402341	0.0598692	0	0	0	0	0	0	0	0.00209917	0	0.00370316
MATN1	0.00120082	0.00128706	0.0300025	0	0	0.00130422	0.00133777	0.000476253	0.00583566	0.00552336	0.000926927	0.00709459	0.0269395	0	0	0.00448822	0.00457949	0.00919888	0.015869	0.0052972	0.0200956	0.00466686	0.00227109	0.203475	0.00674326	0.0528676	0.00544396	0.141501	0.00513887	0.00474681	0.00218115	0.0033798	0.0493649	0.00520295	0.00474837	0.0766563	0.00849431	0.0114512	0.0114632	0.000612532	0.00165096	0.00426876	0.0290504	0.0323564	0.0013051	0.00184735	0.00284331	0.00399618	0.00409137
MATN1-AS1	0.00087594	0.00102893	0.00527189	0	0	0.00152956	0.00258529	0.00142401	0.0111859	0.0086998	0.00782473	0	0	0.0035308	0	0.00535186	0.00667234	0.00391814	0.00821064	0.00470039	0.00522245	0.00537845	0.00206817	0.00968984	0.00226154	0.0068443	0.00838402	0.00933047	0.00359562	0.00518399	0.00214838	0.00488332	0.00952275	0.00613125	0	0.0107195	0.00200838	0.00958841	0.00592895	0	0.00261795	0.00284212	0	0	0.0163308	0.0354465	0.0896693	0.120093	0.131644
LAPTM5	0.00287528	0.00292975	0	0.0102024	0	0.00177039	0.00245103	0.00338337	0.0340213	0.00174869	0.00254697	0	0.000320984	0.00192986	0.00156139	0.00151296	0.0014283	0.00305359	0.00164363	0.00166685	0	0.0013357	0.00415179	0.0010534	0.00303991	0.000994379	0.00201245	0.000753602	0.00284238	0.00360658	0.00286014	0.00247432	0.000744988	0.00231075	0.00292801	0.000787461	0.00350263	0.00205141	0.00240069	0.00364251	0.00252996	0.00136713	0.00251526	0.00114477	0.348538	0.374814	0.00152763	0.00207276	0.00265511
RP5-1125N11.1	0.000286995	0.000796966	0	0.00552908	0	0.000734406	0.00065839	0.000466096	0.00408355	0.00811202	0.00688226	0.00758451	0.00254341	0	0	0.00386742	0.00461915	0.00184584	0.0050049	0.00245279	0.00134438	0.00537321	0.00315225	0	0.000961609	0.0062236	0.00577225	0.00220756	0.00998788	0.00585906	0.00729022	0.00267586	0.000563802	0.00166874	0.00392222	0.00269097	0.0304734	0.000738189	0.0103524	0.00626396	0.00414364	0.0045917	0	0.00419503	0.00213545	0	0.0011974	0.00128729	0.00080058
RP1-65J11.1	0.0158466	0.0154981	0	0.0324752	0	0.00722536	0.0108775	0.00624161	0	0.0131325	0.017042	0	0	0	0	0.0149615	0.010338	0.00524774	0.00817993	0.00484398	0	0.0270938	0	0.0461524	0.00757141	0.0240895	0.0108991	0.0269376	0.0040378	0.0123588	0.00705947	0.0154646	0.0278473	0.013667	0.0152337	0.0460568	0.0064178	0.00594024	0.00312244	0.0118856	0	0.0153407	0	0	0.00812409	0	0.00686703	0.00646088	0.0144849
SDC3	0.0188969	0.0382324	0.0430139	0.0157588	0.0104234	0.0180337	0.0144616	0.0196789	0.0265857	0.0110997	0.00557733	0.00474956	0.00679367	0.00605904	0.0103654	0.00373499	0.00962806	0.0102724	0.0217686	0.020703	0.00838478	0.0167359	0.0111649	0.0130752	0.0042325	0.0163246	0.0208468	0.0131182	0.0100437	0.0108526	0.0130933	0.00475788	0.0155624	0.0165968	0.00528968	0.0111783	0.0100573	0.0164532	0.0176205	0.00284238	0.0057278	0.00518452	0.00670246	0.0134763	0.00494497	0.00528663	0.00188681	0.00158434	0.00182217
PUM1	0.0131342	0.0142786	0.0213015	0.00854314	0.00902527	0.0127171	0.0111092	0.012066	0.0148755	0.0112354	0.0119494	0.0110205	0.0182022	0.0110988	0.0142165	0.00919576	0.0108252	0.00858819	0.0101302	0.010882	0.0188745	0.0068381	0.0157442	0.0133831	0.00749376	0.00965565	0.0105423	0.0110062	0.00906455	0.0100607	0.0104739	0.00808337	0.0102126	0.00893424	0.00875326	0.0117047	0.0107625	0.00999747	0.00920203	0.0102507	0.010754	0.00987019	0.017643	0.014211	0.0233282	0.0213295	0.0116698	0.0114889	0.0112919
NKAIN1	0.00103365	0.0036436	0.00585382	0.00168653	0	0.000932859	0.000828827	0.000783599	0.00518147	0.00440427	0.00271227	0.0104997	0.0109543	0.00718386	0.0179095	0.00387351	0.00463809	0.00613654	0.0427277	0.0185807	0.0314801	0.00677605	0.0463998	0.0322186	0.0130437	0.020462	0.0230279	0.0263353	0.00938027	0.0164311	0.0153895	0.00312017	0.0360778	0.0363988	0.000922795	0.0339971	0.0187997	0.0273804	0.0142659	0.000790089	0.00402149	0.00303566	0.0129136	0.0189675	0.00156589	0.00187359	0.00906917	0.0326566	0.0192382
SNRNP40	0.0114285	0.0100615	0.0145025	0.0139315	0	0.00840439	0.00923388	0.00987488	0.00836524	0.0121021	0.0133194	0.00644702	0.00950149	0.0122282	0.0123084	0.0110617	0.0114579	0.00809288	0.00968066	0.00818046	0.0132405	0.00649557	0.00743271	0.0206679	0.00952954	0.0126627	0.0118445	0.0158768	0.0093105	0.011024	0.00974484	0.00758459	0.0166752	0.0107632	0.00814381	0.0142829	0.0122939	0.0126887	0.00875277	0.0110403	0.0122917	0.0120075	0.00675635	0.0122363	0.0125529	0.00981894	0.0170993	0.013872	0.0222522
ZCCHC17	0.00901623	0.00867548	0.012542	0.00981136	0.00470836	0.00883785	0.0085292	0.00900876	0.0140648	0.00855419	0.0108578	0.0110011	0.012115	0.00912004	0.0109626	0.0116384	0.0134605	0.0116457	0.0114133	0.0118176	0.0136129	0.0145619	0.0112841	0.0271561	0.0119766	0.013832	0.00994749	0.0222933	0.0124758	0.0127674	0.0123759	0.0138357	0.017887	0.0114331	0.0157657	0.0149223	0.0120361	0.0119867	0.0111451	0.0114774	0.0110391	0.00971655	0.0135821	0.0131123	0.00930305	0.00941622	0.00854279	0.00729129	0.00979789
RP11-266K22.2	0.0023205	0.00497899	0.00828707	0.00383335	0.0237518	0.00359528	0.0031196	0.00325387	0.00868624	0.0143168	0.0113594	0.0121551	0.0156811	0.0126031	0.00832691	0.0149959	0.00817738	0.00801957	0.0070235	0.00860886	0.0181396	0.0274401	0.00802627	0.0277308	0.00632916	0.0166137	0.00736841	0.0276866	0.0127774	0.0155588	0.0114823	0.0118088	0.0284467	0.00862512	0.0214861	0.0208347	0.0164782	0.0129319	0.0129227	0.00847527	0.0104216	0.00823924	0.0145495	0.0162138	0.00295177	0.00229601	0.00358458	0.00461925	0.00481786
FABP3	0.00140078	0.00415091	0.00461147	0.00237778	0	0.00162344	0.00115899	0.00142837	0.0289016	0.0123106	0.0118579	0.00687068	0.00504469	0.0113733	0.010134	0.0058741	0.00765477	0.00956826	0.0180416	0.0167696	0.00439986	0.0161018	0.00883178	0.0364592	0.00897607	0.0714639	0.0154958	0.0517817	0.011607	0.0121866	0.0139428	0.0114404	0.0323538	0.0197315	0.018255	0.0252167	0.0127849	0.0116274	0.0164562	0.00814629	0.0125314	0.00962492	0.0067636	0.0107316	0.00283208	0.00668879	0.00219802	0.00173403	0.00178562
SERINC2	0.00234282	0.00618108	0.0116048	0.00210078	0	0.00478655	0.00144277	0.00275243	0.00249205	0.00606564	0.0125039	0.0122604	0.0502876	0.00867551	0.0261446	0.00659947	0.00391139	0.0026616	0.00384674	0.00339968	0.0835938	0.00867515	0.0138955	0.0704407	0.00266362	0.0196958	0.0018947	0.0552816	0.00328049	0.00753824	0.00178977	0.00282962	0.0411868	0.00325109	0.00425328	0.0652309	0.0258057	0.00878555	0.00663558	0.00403311	0.00449034	0.00607198	0.0528289	0.0216701	0.00190121	0.00227516	0.00132913	0.00263069	0.00340902
TINAGL1	0.00101373	0	0	0	0	0	0.000669635	0	0	0.00361476	0.0150012	0	0	0.00613512	0.00478404	0	0.00231715	0.000940173	0.00239908	0.00255992	0	0.00136799	0.00191414	0	0.00208655	0.00594819	0.00209017	0.00622209	0.000584967	0.000995333	0.02295	0	0.00967013	0.00381027	0	0.00751096	0.00243617	0.00264817	0.00423278	0	0.00216421	0	0	0.00323922	0.000426967	0	0.000642843	0	0.000902124
HCRTR1	0.00169019	0.00457551	0.000582061	0.00362872	0	0.00115869	0.000861835	0.00107999	0.0174135	0.012181	0.0249067	0.00819234	0.00316484	0.0717592	0.00712978	0.00766048	0.0307219	0.0408725	0.0386593	0.025712	0.00760264	0.050561	0.0252701	0.00763624	0.0295141	0.020068	0.0221977	0.00865131	0.0190589	0.0186606	0.0755024	0.00469553	0.0140723	0.0153671	0.00283242	0.0304397	0.0200489	0.025218	0.0235165	0.0307322	0.0300653	0.0163116	0.00235358	0.00674553	0.00171852	0.00218895	0.00160947	0.00066025	0.000381847
PEF1	0.0109497	0.00870585	0.00876046	0.0154649	0	0.0088606	0.00841684	0.0101953	0.0275763	0.0177941	0.012314	0.00820593	0.0110115	0.014595	0.00936381	0.0115959	0.0111327	0.0126191	0.011511	0.015915	0.00850323	0.0162833	0.0116291	0.00907119	0.00846844	0.00940354	0.00967219	0.0143303	0.0121543	0.0106456	0.0146163	0.00908609	0.0111994	0.013733	0.0127285	0.00724326	0.00997862	0.0117843	0.0151944	0.0106276	0.0134628	0.0141156	0.00338182	0.00702078	0.00983039	0.00932443	0.0177995	0.00961472	0.014482
RP11-73M7.6	0.0354739	0.00643594	0	0.0370269	0	0.0257384	0.0249662	0.0177488	0.00431457	0.0187754	0.0316232	0	0	0.0180736	0.00741964	0.0210167	0.0296953	0.0154434	0.014463	0.00555294	0.0128479	0.01486	0.00376645	0	0.022962	0.0100186	0.00400283	0.00298642	0.0101907	0.0219387	0.0196327	0.00683194	0.00580034	0.00577989	0.0188079	0.00769525	0.013252	0.0101475	0.0112009	0.0321004	0.0165892	0.0111943	0	0	0.00204278	0	0.0106843	0.0132812	0.0196159
COL16A1	0.036356	0.00811785	0.0030528	0.025522	0.00862578	0.0471803	0.0380214	0.0424301	0.0114698	0.0332459	0.0604028	0.0105915	0.000496791	0.0139218	0.00153014	0.0135745	0.0127436	0.0130276	0.00168575	0.00210964	0.00214396	0.00308174	0.00135595	0.000858438	0.0153361	0.00560408	0.00164528	0.000938427	0.00777435	0.0150998	0.0272861	0.0144839	0.00247311	0.00456453	0.0273788	0.00954519	0.0050538	0.0112091	0.0217001	0.00316929	0.00345358	0.00511742	0.00112889	0.000252653	0.00233468	0.00173561	0.0260087	0.0388215	0.0494638
BAI2	0.0103716	0.0120107	0.0123093	0.0088361	0.00805646	0.00902869	0.00860567	0.00934626	0.0417272	0.0147832	0.0172712	0.00916647	0.00434443	0.0109263	0.0072654	0.0262389	0.0267301	0.0241548	0.018813	0.0194938	0.00864394	0.0282004	0.0132084	0.0137945	0.0211011	0.0199723	0.016183	0.0175883	0.0222282	0.0251613	0.0247777	0.0294146	0.0158397	0.0197625	0.0254205	0.0171148	0.0122545	0.0182058	0.0268612	0.00456733	0.00698599	0.0074734	0.00495207	0.00902048	0.00512053	0.00232341	0.00526766	0.00474537	0.00445474
SPOCD1	0.00058319	0.00157546	0.00814829	0	0	0.00674024	0.00552035	0	0.00252727	0	0.00432303	0.015017	0.00350108	0.0107504	0	0.0310189	0.0147579	0.00823504	0.005157	0.00653869	0.00753376	0.0683661	0.00715621	0.0120037	0.0155954	0.0279441	0.0168739	0.0115219	0.0115719	0.0138142	0.019717	0.025916	0.00946714	0.0103883	0.00692473	0.00666709	0.00322207	0.00983416	0.0207296	0.00274846	0.00400796	0	0	0.0253803	0.00424836	0	0.033363	0.0521933	0.0718167
RP11-84A19.2	0.00244002	0	0	0	0	0	0.00142568	0	0.0231333	0	0.0116664	0	0.0129278	0.0276695	0	0.0174328	0.0236242	0.0126638	0.00723512	0.0140744	0.00318014	0.100258	0.00957653	0.0136468	0.0105957	0.0137979	0.00558776	0.0166636	0.0254577	0.0164642	0.0165086	0.0165229	0.00425874	0.0112721	0.00922027	0.0090356	0.0393973	0.00692315	0.0218857	0.00342559	0	0.0146007	0	0	0	0.0207616	0.00693493	0.00239273	0.00715079
RP11-84A19.4	0.00361134	0.00362245	0.00629889	0.00110784	0.0359728	0.00287221	0.0036665	0.00365084	0.00448322	0.0144597	0.0165402	0.0140276	0.0019852	0.00853214	0.00340024	0.0132137	0.0158851	0.00897068	0.00918239	0.0103198	0.00579873	0.111034	0.00986373	0.0167694	0.00850717	0.0193369	0.00689772	0.0144214	0.0185843	0.0174816	0.0150118	0.027209	0.00658419	0.00938999	0.0328422	0.00776985	0.0202788	0.0182369	0.0224374	0.0140329	0.00610003	0.0133008	0.0065755	0.0020751	0.00447932	0.0130455	0.00601691	0.00439924	0.00691705
PTP4A2	0.0066373	0.0102139	0.0170411	0.0113232	0.00327034	0.00735521	0.006649	0.00663902	0.0102439	0.00707321	0.0092813	0.00836986	0.00640181	0.00981214	0.00633563	0.00997547	0.00896708	0.00722186	0.0110089	0.00654971	0.00858724	0.0110422	0.00690352	0.0219112	0.00682993	0.0203207	0.00929546	0.0206619	0.00732457	0.00829318	0.00920251	0.00828666	0.0163776	0.0114497	0.0090453	0.0160094	0.0108541	0.00830687	0.00980335	0.00682901	0.00538817	0.00707699	0.00396652	0.00976818	0.0180249	0.0277793	0.0453638	0.0410619	0.0442256
AL136115.1	0.00940417	0	0.126341	0.307835	0	0	0.00882702	0	0	0	0	0.2209	0	0	0	0.0138631	0	0	0	0.0195728	0	0	0	0	0	0	0	0	0	0	0	0	0.0408708	0.0211773	0	0.0269845	0	0.0265207	0.0273187	0	0	0	0	0	0	0	0.0112162	0.0123566	0.0177266
RP4-534N18.2	0.00361091	0.0100743	0.046967	0	0	0	0.00787142	0	0	0	0.0275716	0	0	0	0	0.00983053	0	0	0	0.0149841	0.0167092	0	0	0.048641	0	0	0.00499794	0.0198886	0	0	0	0	0.00756922	0.0157722	0	0.0260997	0	0.0189877	0.00854573	0	0	0	0	0	0.0350354	0.176572	0.017546	0.0151939	0.010885
KHDRBS1	0.00896724	0.0110406	0.0148374	0.010335	0.0292668	0.00833557	0.00737844	0.0074259	0.0102415	0.0102604	0.0110287	0.0081016	0.0223422	0.0109158	0.0152921	0.00915101	0.0101277	0.00849231	0.0107991	0.00955554	0.0197248	0.0151954	0.0121508	0.0213561	0.00711184	0.0186143	0.0113142	0.0193249	0.0102837	0.00928488	0.00979472	0.00877226	0.015482	0.0107586	0.0092884	0.0172402	0.0106543	0.00979479	0.0100319	0.0111828	0.00892612	0.0120347	0.0225384	0.0149993	0.0123908	0.016093	0.0110857	0.0112139	0.0114322
RP11-277A4.4	0.00586726	0.0100556	0.0084504	0.00794632	0.010932	0.00370609	0.00492878	0.00598566	0.00849195	0.00773077	0.0109565	0.00508222	0.0176998	0.0138194	0.0170258	0.0168087	0.00895334	0.00777558	0.0124094	0.0113549	0.0274453	0.00932152	0.0114199	0.0307086	0.0101659	0.0261642	0.00991337	0.0321406	0.0103118	0.0124822	0.0130204	0.0113882	0.0313935	0.0116016	0.0127351	0.0272575	0.00755476	0.0112393	0.00911924	0.00629094	0.00620885	0.00789856	0.0231423	0.0232199	0.0131323	0.00784205	0.00643139	0.00786737	0.007647
TMEM39B	0.0050899	0.00563507	0.00376958	0.00426738	0.00536232	0.00633146	0.00551139	0.0058457	0.0089095	0.0116102	0.0142454	0.0155037	0.0111867	0.0135359	0.0132624	0.0241168	0.0223855	0.0223383	0.0165021	0.0125012	0.0128877	0.018913	0.0115387	0.00767209	0.0203385	0.0148621	0.0121142	0.00769523	0.0166934	0.0195119	0.0180846	0.0204694	0.0131322	0.0136787	0.0131998	0.0119887	0.0126829	0.0151727	0.0140362	0.0100348	0.0106135	0.0137464	0.0115437	0.0089079	0.0133826	0.00728445	0.00915541	0.00948889	0.0123516
KPNA6	0.0112583	0.0115349	0.012028	0.0108335	0.0115562	0.0104376	0.0112587	0.0124726	0.0154893	0.0140506	0.0129533	0.00973892	0.0107581	0.013722	0.00946341	0.0138353	0.010724	0.00963312	0.0110995	0.00987094	0.0105036	0.010493	0.0092683	0.0148542	0.0119036	0.00878674	0.00981594	0.0119149	0.01105	0.0103894	0.0105045	0.0113592	0.00937476	0.00967179	0.0113243	0.00871065	0.00900555	0.010663	0.00984231	0.0129201	0.0112002	0.0100564	0.0101714	0.00945129	0.0145965	0.0164198	0.0139981	0.0133776	0.0142227
TXLNA	0.0116173	0.00840518	0.0108099	0.0159115	0.0158685	0.0109492	0.0132189	0.013918	0.0133817	0.0136786	0.015153	0.0164403	0.012014	0.00845056	0.00988305	0.00967872	0.0111127	0.0119536	0.0112431	0.0106816	0.0131124	0.0185292	0.00716538	0.0133419	0.0110216	0.0064464	0.00951227	0.0116161	0.0118882	0.0168226	0.0135342	0.0149711	0.0151657	0.0119609	0.0103663	0.0105479	0.0109434	0.0119896	0.0117295	0.0129553	0.0133933	0.0114365	0.0115978	0.008703	0.0137203	0.0104276	0.0135877	0.010042	0.0118322
CCDC28B	0.0113229	0.0157917	0.0143873	0.0205224	0.00317736	0.00969638	0.00898703	0.011115	0.0202414	0.00917694	0.0186712	0.0133942	0.027969	0.0117285	0.0237393	0.0069537	0.00996693	0.00557443	0.0142346	0.013141	0.0255523	0.0109485	0.016977	0.0179241	0.00338999	0.0150168	0.0128064	0.0313962	0.00688954	0.00782565	0.00791378	0.00271216	0.0328412	0.014657	0.00540276	0.0225224	0.00802723	0.0137588	0.00798806	0.0157904	0.0133417	0.00960585	0.0141977	0.0163977	0.00357864	0.00420495	0.00268681	0.00216549	0.0029199
RP4-622L5.7	0.0128449	0.00624761	0.0076383	0.0129297	0.0494743	0.00922727	0.0121817	0.0123986	0.0119304	0.0118225	0.00858529	0.00798018	0.00727123	0.0108588	0.0124126	0.0216994	0.0211368	0.0203252	0.0228085	0.00972419	0.00520876	0.0137725	0.00664477	0.00745241	0.0203192	0.010595	0.0184151	0.00931741	0.0138806	0.0102584	0.0274164	0.00875321	0.00857727	0.0214586	0.0125734	0.00728317	0.0177032	0.0238703	0.0244735	0.0108741	0.0132559	0.0130717	0.00191292	0.0079476	0.0130014	0	0.0045524	0.00194466	0.0041492
IQCC	0.0135912	0.0110953	0.013031	0.027816	0	0.00755827	0.00945875	0.0109171	0.0059198	0.0148103	0.015268	0.0123502	0.00768163	0.0220284	0.0178683	0.0169821	0.02291	0.0192853	0.0139902	0.016487	0.0133189	0.0142228	0.00964018	0.000985163	0.0078647	0.0111043	0.0153919	0.008161	0.0106723	0.0154182	0.0194957	0.00619935	0.0148511	0.016405	0.0118287	0.018313	0.0137033	0.0155039	0.0119654	0.0159408	0.0173958	0.0117537	0.0112706	0.00670607	0.00987924	0	0.00454375	0.00305339	0.00777197
DCDC2B	0.00593187	0.0244653	0.0102757	0.0313795	0	0.00544376	0.0144232	0.00947185	0.00878845	0.0174949	0.0181659	0.0213888	0.0226912	0.0071566	0.0105807	0.0142034	0.00951474	0.00851916	0.0139873	0.0107267	0.0219762	0.00803826	0.00823622	0.00964254	0.0119568	0.0196793	0.00978835	0.0123348	0.0112877	0.0153783	0.00905147	0.0050357	0.0268326	0.0141743	0.0283114	0.0194572	0.00598401	0.0134586	0.00947166	0.0192235	0.0144794	0.00959261	0.0193339	0.00838042	0.00544475	0.0127099	0.00422772	0.00293145	0.00633223
TMEM234	0.0104205	0.0139712	0.00954788	0.0225771	0.0192352	0.0133448	0.0137873	0.014702	0.0130264	0.00833331	0.00713079	0.0121962	0.0129373	0.0190156	0.0090153	0.0194344	0.0169355	0.0144978	0.0141621	0.0106412	0.0147278	0.00881487	0.00826597	0.00681975	0.0174855	0.0108128	0.011892	0.00930564	0.0142559	0.0159415	0.0161712	0.0118725	0.0194928	0.0120577	0.013861	0.0137351	0.0118716	0.0156056	0.0114999	0.0182345	0.0126338	0.0123119	0.00928288	0.0137209	0.00986141	0.0101154	0.00581835	0.00656483	0.00533411
EIF3I	0.00742438	0.0144636	0.0121762	0.0198432	0.0154512	0.00632955	0.00725046	0.00775107	0.0308764	0.0119738	0.0146266	0.00779809	0.0135599	0.00995477	0.0145494	0.00831256	0.00929131	0.0080979	0.0168161	0.0141775	0.0125696	0.0152815	0.0121402	0.010486	0.00568082	0.0155435	0.012812	0.0113962	0.00863088	0.00911223	0.0116896	0.00605818	0.0139014	0.0165967	0.00827703	0.0140486	0.00717371	0.0126429	0.0118365	0.0149189	0.0130999	0.0128722	0.0114927	0.0100117	0.010255	0.00480321	0.0134309	0.00803568	0.00941282
FAM167B	0.00235065	0.0198481	0	0.0097421	0	0.0073304	0.000797935	0	0.0237093	0.00863209	0.00588055	0	0.0359001	0.0160814	0.0228359	0.00112419	0.00576673	0.0012035	0.016547	0.00329844	0.0309606	0	0.02782	0.0848768	0	0	0.0045461	0.0479617	0	0	0.00429363	0	0.0475341	0.0101763	0	0.026018	0.00940243	0.00193189	0.00213939	0.00343721	0.010499	0	0.0489905	0.0286772	0	0	0.00821024	0.00389055	0.00894798
LCK	0.00567221	0.0144909	0	0.0102013	0	0.00959787	0.00557547	0.00838125	0.243636	0	0.0141589	0	0.0262433	0.00511476	0	0.00968176	0.00712255	0.00665006	0.0146899	0.0152663	0.0168976	0.0281106	0.0141401	0.00390717	0.0122907	0.0117092	0.00664628	0.0203733	0.00811026	0.0132538	0.0237567	0.00826623	0.0144871	0.0173722	0.0081475	0.00924406	0.00710953	0.0127764	0.00634348	0.012329	0.00745341	0.00459525	0	0.00642452	0.00109129	0	0.00392729	0.0117153	0.00479967
HDAC1	0.0194112	0.011548	0.02122	0.0160145	0.00856175	0.0195253	0.0214734	0.0222429	0.0133676	0.0079596	0.00953596	0.0107795	0.00852389	0.0146692	0.00755665	0.00536335	0.00589787	0.00211973	0.00699199	0.00575957	0.0114097	0.00230255	0.00771428	0.0170777	0.00104146	0.0114098	0.00550377	0.013214	0.00368828	0.00226283	0.00375582	0.00254384	0.00858441	0.00630076	0.00160004	0.0110343	0.0135409	0.00593263	0.00394459	0.0172213	0.0125298	0.00907599	0.00917855	0.00971868	0.0239465	0.0187694	0.0175337	0.0209249	0.027104
MARCKSL1	0.0045687	0.0100202	0.0269576	0.012236	0.00165652	0.00278428	0.00161077	0.00269106	0.0205752	0.00521663	0.00525953	0.00566009	0.0360893	0.00652279	0.0179823	0.000136555	0.00308014	0.00159945	0.0102429	0.0141671	0.0442168	0.0028231	0.0137432	0.0366673	0.000338061	0.0209827	0.0127464	0.0792591	0.00365758	0.00369687	0.00673029	0.00101429	0.0621621	0.0114999	0.000729517	0.0482952	0.00485276	0.00639649	0.00420592	0.0038534	0.00592637	0.00578061	0.0327675	0.0357547	0.00168795	0.00231026	0.0243963	0.00526193	0.0130351
TSSK3	0.0217672	0.0100977	0.00407127	0.0130344	0	0.0144495	0.0211535	0.0259413	0.0072545	0.00747364	0.0108428	0.00769006	0.00644088	0.0107467	0.00813181	0.00871093	0.00635371	0.00682862	0.0105127	0.00877924	0.0100868	0.00308379	0.0165905	0.00646695	0.0038855	0.00393772	0.00702919	0.00777637	0.0071425	0.0081408	0.011904	0.005426	0.0077233	0.00859067	0.00364449	0.00900334	0.0133467	0.0106578	0.0126796	0.0234454	0.0201195	0.0109401	0.00595576	0.00357509	0.00738692	0.00984911	0.0183175	0.0205818	0.0229105
FAM229A	0.00989296	0.0118704	0.0124028	0.0242982	0.0185325	0.0111007	0.00538525	0.0081308	0.0197805	0.0187387	0.0151157	0.00899679	0.0209899	0.00907831	0.0102153	0.00772752	0.00551294	0.00574794	0.0151474	0.00909017	0.0146199	0.0106426	0.0130813	0.0245744	0.00485148	0.0123714	0.0121322	0.0164754	0.0105205	0.0110649	0.00592254	0.00572643	0.0180054	0.0118733	0.00372168	0.0121071	0.0158465	0.00944127	0.0117424	0.00938726	0.00943588	0.014967	0.00869237	0.0124947	0.00966046	0	0.0106169	0.00720562	0.00717774
BSDC1	0.0090357	0.00688753	0.0117149	0.00554322	0.00784009	0.00973609	0.00907273	0.00847494	0.0115489	0.0144586	0.0144973	0.0118425	0.0169428	0.0164186	0.00873053	0.0115701	0.0119868	0.00951896	0.00981552	0.0114869	0.0132606	0.0078861	0.0114445	0.0192352	0.00767945	0.0119377	0.0104806	0.0125357	0.012245	0.0107788	0.0104239	0.00966609	0.0117847	0.0096541	0.0100968	0.0120601	0.0112881	0.0112386	0.0106094	0.0124229	0.0137867	0.0132308	0.0138523	0.0129612	0.0109673	0.0125461	0.0130939	0.0134796	0.0123237
RP1-27O5.3	0.0035905	0.00516133	0.0103775	0.00969161	0.0268147	0.00585519	0.00577285	0.00394555	0.00621093	0.01165	0.0160501	0.0106133	0.0173071	0.0162764	0.0143781	0.00844377	0.00750409	0.00755236	0.0186487	0.0132006	0.0153326	0.0491468	0.0128417	0.0407914	0.00537777	0.0133188	0.0120628	0.0276994	0.00765934	0.0100739	0.010224	0.00752665	0.021672	0.00929723	0.0159314	0.0154065	0.0066552	0.00916236	0.00777839	0.00464891	0.0144297	0.00796014	0.00504393	0.0153855	0.00359413	0.00116384	0.00446436	0.00340184	0.00418472
ZBTB8A	0.010864	0.0100877	0.0155301	0.0119006	0.00371051	0.00809242	0.00607659	0.00698727	0.014657	0.0158068	0.0103767	0.00514579	0.0176976	0.0174034	0.0148662	0.00911936	0.0124223	0.00825507	0.0193509	0.0217594	0.0176414	0.0120425	0.0173043	0.0175298	0.00522473	0.0185983	0.0162107	0.0268087	0.00991342	0.012922	0.0127162	0.00486394	0.0262612	0.0153898	0.00453571	0.0179559	0.00406323	0.0112036	0.0107031	0.00964087	0.0165963	0.012682	0.00914901	0.00810307	0.00441916	0.00270605	0.00655355	0.0074581	0.00883828
ZBTB8OS	0.00884918	0.00788922	0.00370978	0.00832538	0.0141013	0.0111982	0.0118449	0.0113273	0.00697773	0.014892	0.0125593	0.016925	0.00559378	0.0144249	0.00860342	0.0172222	0.010535	0.0131827	0.0103181	0.00993234	0.00581477	0.0141675	0.00718855	0.00549645	0.0168633	0.00874809	0.010019	0.00424295	0.0134793	0.0128772	0.0123024	0.0183224	0.0043829	0.00967573	0.0154132	0.00543708	0.0149489	0.0128568	0.0129893	0.0169621	0.0151162	0.0158803	0.00453474	0.00434149	0.00895956	0.0075126	0.00996876	0.0129485	0.0155432
RBBP4	0.0107186	0.0139065	0.0149962	0.0124268	0.0152893	0.00992758	0.0100632	0.0104118	0.0105676	0.0110008	0.0126878	0.0113439	0.0229004	0.01214	0.0150733	0.00979364	0.00935321	0.00828258	0.0099574	0.00934085	0.0253522	0.00940092	0.0145508	0.0191472	0.00671373	0.00794563	0.0117918	0.017623	0.00965643	0.00937935	0.00803968	0.00814307	0.0181817	0.00952706	0.00632003	0.0195905	0.00907919	0.0092027	0.00831583	0.0123136	0.0109777	0.0102831	0.0231863	0.0207646	0.0108412	0.00929568	0.0134442	0.0110898	0.0119664
SYNC	0.00926939	0.0129712	0.0171038	0.0236886	0.00782984	0.00619743	0.00771131	0.00823303	0.0133554	0.00831387	0.00830084	0.00574454	0.0404498	0.00812583	0.0163561	0.00511246	0.0067973	0.00717458	0.00875922	0.011369	0.0419026	0.0209703	0.0118046	0.029719	0.00544438	0.0125308	0.0118321	0.0357539	0.00675114	0.00607381	0.0082219	0.00682218	0.0388667	0.00945224	0.00449087	0.0356339	0.0071086	0.0082863	0.00657522	0.00723098	0.00843996	0.00755805	0.0315456	0.0292906	0.0058224	0.00437602	0.0073586	0.00297437	0.00297474
RP11-114B7.6	0.0143392	0	0	0	0	0.0195032	0.00557801	0.0071583	0	0	0	0	0.0566871	0.0262018	0	0.0452176	0.0248602	0	0.0263891	0.00667944	0.0239486	0.0508238	0.0157177	0.0569077	0.01071	0	0.00443031	0.0966511	0.0115825	0.0207591	0.0187622	0	0.0428224	0.0156391	0	0.0324452	0	0.0107925	0	0	0.0211018	0.0215561	0.0480431	0	0.00376875	0	0	0	0.00453168
KIAA1522	0.00775713	0.00745658	0.013721	0.0146718	0	0.00670347	0.00702979	0.00866659	0.012736	0.00488971	0.0102014	0.012816	0.0181158	0.0107156	0.00937976	0.0265525	0.0161886	0.0136019	0.0154413	0.0168571	0.023432	0.0434553	0.0109467	0.0269098	0.0168289	0.0142437	0.0132821	0.0333322	0.0086882	0.0116484	0.014493	0.017241	0.0361961	0.0169508	0.00902742	0.023706	0.00905538	0.00900493	0.0096755	0.00302329	0.00523313	0.00476987	0.0175134	0.0102954	0.00314795	0.00187839	0.00107364	0.00132247	0.000729563
YARS	0.00905207	0.00750035	0.00811218	0.00732411	0.0360072	0.01054	0.0104289	0.0103441	0.0118987	0.0144251	0.0150924	0.0133497	0.00556379	0.0117996	0.00640925	0.0125312	0.00930881	0.00840894	0.0106803	0.0078438	0.00509789	0.0207085	0.00757071	0.00674484	0.0116051	0.0134624	0.0104118	0.00960078	0.0171178	0.0141279	0.0112869	0.0138382	0.00964143	0.0126986	0.0129456	0.00729938	0.0158835	0.0119828	0.0122217	0.0173998	0.0178428	0.0131368	0.00532591	0.0132577	0.00841984	0.0114696	0.0105403	0.0106826	0.0112354
S100PBP	0.0136979	0.0143099	0.0145457	0.0120368	0.00855674	0.0132224	0.0135675	0.0132115	0.00913151	0.00940333	0.0091701	0.00880921	0.00884997	0.00775605	0.00895397	0.00541697	0.00626922	0.00550248	0.0145753	0.0115533	0.0130625	0.00402593	0.0151123	0.017457	0.00378775	0.0152696	0.0132894	0.0197384	0.00742411	0.00430034	0.00743525	0.00479408	0.022483	0.0139342	0.00402935	0.0173285	0.0174657	0.00884162	0.0119758	0.00921934	0.00877978	0.00960768	0.00801871	0.00826752	0.0231784	0.0147933	0.0198572	0.0200416	0.0235426
FNDC5	0.00724408	0.00935104	0.00173006	0.0122856	0.00646406	0.00776597	0.00777858	0.00581316	0.0283726	0.00631999	0.0198193	0.00993086	0.00821332	0.0148342	0.00759421	0.00948924	0.0116268	0.0107107	0.012604	0.0157837	0.00790848	0.00962936	0.0105226	0.00259183	0.015063	0.000469724	0.0171904	0.00817615	0.0205908	0.0215197	0.0313133	0.00448521	0.0135874	0.0117954	0.00242938	0.0116108	0.00298626	0.0153894	0.00432302	0.00540331	0.00608337	0.00645772	0.01498	0.00922623	0.00241568	0.00207976	0.00136247	0.000703495	0.000998652
HPCA	0.00305723	0.00662837	0.00508728	0.0129445	0.0119253	0.00373958	0.00262102	0.00259818	0.0659662	0.0119925	0.0196514	0.011325	0.00939907	0.0151715	0.00706656	0.00960218	0.0280497	0.0145729	0.0147886	0.0415575	0.00634174	0.0216624	0.0141465	0.00927433	0.00998442	0.00519822	0.0244604	0.0562908	0.039115	0.0476478	0.0388666	0.011305	0.032774	0.018281	0.00763606	0.0200572	0.00831324	0.0169349	0.0131202	0.00689155	0.0128184	0.00474518	0.00615497	0.00859642	0.00453254	0.00278164	0.00316389	0.001358	0.00116045
TMEM54	0.00801351	0.0103833	0.0072563	0.046517	0.0168577	0.0111752	0.00700791	0.00749413	0.049052	0.015117	0.018782	0.0217343	0.00933703	0.0195885	0.00879749	0.00466669	0.00667743	0.00549023	0.0274631	0.0272883	0.00553037	0.00850372	0.010745	0.00513333	0.00740454	0.00202913	0.0214427	0.0278999	0.0113298	0.00981696	0.0259961	0.00562158	0.0283114	0.029939	0.00305061	0.00807931	0.00774144	0.0149347	0.00735737	0.00478059	0.0188482	0.00777167	0.000857352	0.0025546	0.00425886	0.000999576	0.0034665	0.00417583	0.00547765
RNF19B	0.0105567	0.00769406	0.0128689	0.0145554	0	0.0121971	0.00751958	0.00875648	0.0160367	0.0160423	0.0102958	0.00804218	0.0116134	0.0140636	0.0110056	0.00945448	0.00965605	0.0106141	0.0174909	0.011071	0.0138676	0.00837681	0.0119651	0.0125968	0.0104491	0.0186944	0.0151551	0.0178989	0.00945	0.0110435	0.0146595	0.010249	0.0223858	0.0204483	0.00434976	0.0164891	0.012333	0.0167398	0.0131401	0.00912394	0.0150758	0.00767592	0.00894411	0.013	0.0424551	0.0291186	0.00702338	0.00702243	0.00840224
FKSG48	0.00467236	0.00714192	0	0	0	0.00969977	0.0117179	0.00196969	0	0.0101843	0.00692409	0	0	0.0478929	0.0106863	0.0481051	0.0106648	0.00596124	0.070183	0.00733296	0	0.0525207	0.0050969	0	0.0210212	0.0374196	0.0271193	0.0016406	0.0106439	0.0141212	0.00476397	0.032908	0.00368376	0.024626	0.0233269	0.0017632	0.0207353	0.0258563	0.0243906	0.0201852	0.023869	0.00613002	0.00749334	0	0.0123035	0	0.00232874	0.00855034	0.0169886
RP1-117O3.2	0.00927867	0.01849	0.0121896	0.0228539	0	0.00793597	0.00984588	0.0124251	0.00709352	0.0128344	0.00794386	0.0106264	0.0196402	0.00793361	0.0196369	0.00775013	0.0105375	0.00991486	0.0152126	0.0125735	0.0209978	0.00298236	0.0102636	0.0237617	0.0110638	0.021606	0.0103616	0.0304948	0.00824786	0.0100588	0.00976108	0.00806944	0.0297606	0.0141065	0.00660681	0.0265352	0.00931312	0.0119102	0.00728512	0.0107904	0.0124247	0.00892323	0.0177602	0.017934	0.0142361	0.00142706	0.0115838	0.00686038	0.00755765
AK2	0.0137572	0.0133557	0.0188385	0.0131328	0	0.0124882	0.011934	0.012806	0.00736942	0.0106541	0.0134079	0.00954536	0.0103937	0.0106908	0.0153787	0.010703	0.00975977	0.00952091	0.0114446	0.00742104	0.00860911	0.00736242	0.0121624	0.0140108	0.00847753	0.0109107	0.0098176	0.0164211	0.00944982	0.00959519	0.0088238	0.00973865	0.0139241	0.0120246	0.00661964	0.013164	0.0116971	0.0118652	0.00906522	0.012434	0.0144934	0.0141682	0.0102724	0.0103751	0.0185555	0.0174465	0.0176025	0.0143209	0.0151933
ADC	0.00374978	0.0073356	0.00415882	0.00446323	0	0.00840897	0.00384602	0.00427936	0.0100905	0.00508842	0.00434105	0.0094113	0.00272243	0.00522252	0.00320847	0.0136058	0.0155717	0.0231926	0.0286392	0.0271873	0.00334927	0.0236308	0.0100039	0.0199441	0.0184174	0.0153127	0.0215403	0.0422169	0.0258271	0.0129906	0.0197766	0.0191022	0.0170072	0.0179048	0.0106506	0.00791627	0.00935775	0.00947604	0.0102744	0.00683146	0.00998775	0.00356898	0.00449176	0.00453567	0.0464909	0.0284466	0.0293317	0.0255564	0.030982
TRIM62	0.00544868	0.00604436	0.00383606	0.00359735	0.00619179	0.00653606	0.00613377	0.00595712	0.00912094	0.0139101	0.0151394	0.0118819	0.00611594	0.0159972	0.00710053	0.00251134	0.00138618	0.00171546	0.00879159	0.003653	0.00395136	0.00210969	0.00639955	0.00964934	0.00197837	0.00841663	0.0078588	0.0104382	0.00195837	0.00159554	0.00416388	0.00259985	0.00872084	0.00701024	0.00288026	0.00843748	0.0170419	0.00801231	0.0070775	0.0135532	0.01338	0.013924	0.00761932	0.00634302	0.00650933	0.00508251	0.0315539	0.0380752	0.0383738
ZNF362	0.00911882	0.0102696	0.00596442	0.00957227	0.00605748	0.0104113	0.0098228	0.00884805	0.00948342	0.0126926	0.0148384	0.010659	0.0108454	0.0143965	0.0132693	0.00948367	0.00851951	0.00780095	0.0150835	0.0108816	0.0161283	0.00935428	0.0173057	0.0107739	0.0071696	0.0119057	0.0148919	0.0120191	0.0102076	0.0108348	0.0130577	0.00790331	0.0144087	0.0143021	0.00865392	0.0144365	0.0119437	0.013987	0.0105116	0.0136609	0.0154712	0.0139988	0.0136573	0.0102934	0.025105	0.0139674	0.00606145	0.00794092	0.0081646
A3GALT2	0.00655742	0.00608629	0.00249332	0.00349329	0.034686	0.00581541	0.00564087	0.00449928	0.012524	0.0143123	0.0228073	0.01237	0.00974173	0.0129448	0	0.0179873	0.00805305	0.0109656	0.0205635	0.0127198	0.0109877	0.0385134	0.0147597	0.00495865	0.00905108	0.00316806	0.0279032	0.00472471	0.0159856	0.0200758	0.0191201	0.023977	0.0107178	0.0196964	0.00744998	0.0113281	0.0200816	0.0208407	0.0136418	0.0150156	0.0194364	0.0115728	0.00773521	0.0143871	0.00527227	0	0.00462063	0.0127851	0.0120082
RP11-415J8.3	0.00361583	0.00791711	0.00375303	0.00484222	0.0507176	0	0.00340772	0.00232978	0	0.0323827	0.0039873	0.0120333	0.00616896	0.0142832	0.0159432	0.0116052	0.00220549	0.0113885	0.0278828	0.0131759	0.00256507	0.0532408	0.0123231	0.00313501	0.00725802	0	0.0339467	0.00482535	0.0265068	0.0426424	0.0203437	0.00836113	0.00548717	0.0261183	0.0317591	0.0103185	0.0365032	0.0291168	0.0163401	0.013749	0.0127372	0.0123757	0.0220999	0	0.00495352	0	0.002622	0.00172689	0.00156407
PHC2	0.00549187	0.00471311	0.00852268	0.00598016	0.00402485	0.00604982	0.00560559	0.00651087	0.00836221	0.0112519	0.016623	0.0112617	0.0125833	0.0172959	0.0140487	0.0120834	0.0109182	0.0113806	0.0101662	0.00880877	0.0131872	0.00941003	0.0110185	0.00985442	0.0113739	0.0108008	0.0109851	0.010831	0.00893401	0.0109674	0.0108211	0.00940376	0.0112198	0.00862	0.00828944	0.0132083	0.0128203	0.0100192	0.00891731	0.0156151	0.0125628	0.0143498	0.013693	0.0167958	0.0241901	0.015276	0.0168573	0.0173389	0.0188956
RP11-415J8.5	0.00463378	0.00751797	0.00319824	0.0092021	0	0.00375985	0.00529978	0.00597365	0.00473229	0.0125391	0.0177792	0.00845577	0.0464833	0.0204739	0.0114009	0.00768205	0.0076718	0.00730615	0.00990495	0.00991404	0.0362071	0.00338562	0.0188545	0.0221134	0.00522767	0.0130646	0.00987558	0.0289408	0.0102351	0.00992531	0.0112073	0.00404277	0.0346545	0.0078414	0.00448207	0.041818	0.00442835	0.00781615	0.00637266	0.0084677	0.0146187	0.00729899	0.0342049	0.0471349	0.00921042	0.00349619	0.00898271	0.0074229	0.00682418
ZSCAN20	0.0105802	0.00687569	0.00602633	0.0186674	0	0.0100782	0.0148824	0.0137355	0.00657187	0.0110685	0.0121333	0.00683951	0.0150642	0.0131622	0.0108642	0.0119579	0.00881497	0.00948344	0.0149486	0.0112633	0.0124232	0.01477	0.0136959	0.00584581	0.00816435	0.0187375	0.0100813	0.00850179	0.00921301	0.0128374	0.00887304	0.00982339	0.0160282	0.011102	0.0127299	0.0112413	0.0148137	0.00996835	0.01331	0.0140194	0.0162936	0.0134183	0.011452	0.00691091	0.0105452	0.00560825	0.0159392	0.0156173	0.0174459
CSMD2	0.0019153	0.00946067	0.0213782	0.00154232	0.00831865	0.00254463	0.00158747	0.00170868	0.00918551	0.00963387	0.00693824	0.00437715	0.0122718	0.0164865	0.0114603	0.0135406	0.0202944	0.0166808	0.0391908	0.021427	0.00788515	0.0273468	0.0218048	0.016701	0.0119342	0.0173135	0.0379394	0.0190268	0.0100836	0.0217423	0.0147743	0.0172998	0.0165249	0.0286508	0.0220122	0.0149066	0.0206229	0.0294404	0.0174988	0.0129659	0.00964629	0.0090686	0.00615852	0.00459422	0.00392389	0.00430105	0.00358396	0.00488147	0.00343005
RP5-1007G16.1	0	0.0371435	0	0	0	0.00789276	0	0	0	0	0.0244659	0	0.0261452	0	0	0.00488443	0.00669892	0.00788829	0.0417968	0.0174676	0.00927979	0	0.0164892	0.0317842	0.00535774	0.031977	0.0150234	0.0411216	0.00318186	0.018619	0.00869997	0	0.0719862	0.0222223	0	0.0406604	0.0266756	0.00833117	0.0129331	0.00868399	0.0106901	0	0	0	0	0	0.0041054	0.0106163	0
C1orf94	0.000463011	0.0209553	0.0191398	0.00643536	0	0.00527265	0.00187841	0.00140956	0	0.0370322	0	0	0.00264376	0.0242885	0.0161485	0.0130501	0.0120512	0.0170808	0.061357	0.0219472	0	0.0521627	0.00234029	0.0409171	0.0116804	0.0352052	0.0130678	0.0263337	0.00890371	0.0108709	0.0127894	0.00969414	0.019665	0.0198483	0	0.0289749	0.0102388	0.0176545	0.00480609	0.00681681	0.0226829	0.00655034	0.00281711	0.00635888	0	0	0.0108278	0.0128953	0.0119636
SMIM12	0.0119024	0.0101655	0.00944535	0.0144863	0.0087846	0.0118015	0.0101552	0.0109363	0.0118155	0.0103354	0.0106849	0.00770231	0.00630184	0.008354	0.00832561	0.019614	0.0160044	0.0159967	0.00966328	0.0185554	0.0110386	0.0391926	0.0100345	0.0105563	0.0158482	0.0150359	0.00863241	0.00766005	0.0144777	0.0179408	0.0167668	0.0212922	0.0105509	0.0103375	0.0266367	0.00842327	0.015491	0.0128624	0.0135264	0.0135317	0.00885226	0.0127338	0.00552292	0.00570025	0.0103563	0.00554344	0.0065951	0.00499895	0.00495823
GJB3	0	0.0109938	0	0	0	0.0116709	0	0	0	0.0503114	0.066916	0	0	0	0	0.145245	0.172664	0.0454418	0.00819109	0.0101827	0	0.0734107	0	0	0.0146768	0	0	0	0.00778001	0.0233017	0	0.0621601	0	0	0	0	0	0.0123793	0	0	0	0	0	0	0.019256	0	0	0	0
GJA4	0.000548539	0	0	0	0	0	0	0	0	0	0	0	0.00316187	0	0	0.000830479	0	0	0	0.00154959	0.00250947	0	0	0	0	0	0.000872442	0	0	0	0	0	0.00128962	0	0	0	0	0	0	0	0	0	0.00301919	0	0	0.00794482	0.000581342	0	0
DLGAP3	0.00114898	0.00117587	0.000242464	0.000887231	0.00857171	0.00169641	0.00161708	0.00145541	0.00773978	0.0108715	0.0112794	0.00428273	0.00202366	0.009871	0.00580039	0.0383275	0.0278688	0.0307457	0.00968157	0.0197757	0.00174062	0.054982	0.00423594	0.00341491	0.0301851	0.00919269	0.0147895	0.00483164	0.0252923	0.0271551	0.0193586	0.0344105	0.0059033	0.0161541	0.0372907	0.0033818	0.00788998	0.0175462	0.0218229	0.00737798	0.0100495	0.00873481	0.002121	0.00735961	0.00239802	0.00176154	0.000881681	0.00078372	0.000904128
ZMYM6	0.0086803	0.0204054	0.00518964	0.0255435	0	0.012599	0.0137213	0.0119214	0.0100538	0.00817104	0.0164453	0.0165399	0.0280097	0.00959854	0	0.0122826	0.0148083	0.0110051	0.0163361	0.0083443	0.0290771	0.00814055	0.00627807	0.00602584	0.00704537	0.0409451	0.00685948	0.010151	0.00781757	0.011181	0.0041009	0.00462727	0.0197845	0.0114658	0.00898422	0.0219458	0.0158955	0.0088247	0.01031	0.0106876	0.00905095	0.00997081	0.00893348	0.00752256	0.00691889	0.0208957	0.0177211	0.00921841	0.0118556
ZMYM1	0.0154581	0.0146759	0.0105676	0.0226442	0.013409	0.0154105	0.0148429	0.0146997	0.00472297	0.0120257	0.014337	0.0138693	0.0166701	0.0153745	0.00940125	0.00671341	0.00763501	0.00598517	0.00800925	0.00779864	0.0169551	0.00672001	0.0123997	0.00853947	0.00504672	0.00843799	0.00761371	0.00989884	0.00578104	0.00716312	0.00568209	0.00592632	0.0139398	0.00916353	0.00878315	0.0141839	0.00785593	0.010419	0.00880683	0.014156	0.0116255	0.0116687	0.016128	0.0175992	0.0194766	0.0125883	0.0172084	0.0138795	0.0152537
SFPQ	0.0166728	0.0149444	0.0124124	0.0145062	0.0145684	0.0147421	0.014285	0.0148051	0.00968756	0.0101375	0.0102829	0.0105732	0.0204838	0.0111717	0.018554	0.00782438	0.0076613	0.00736753	0.00980673	0.00721373	0.0238636	0.00644103	0.0146168	0.00943185	0.00612681	0.00825437	0.0110068	0.0056995	0.00802799	0.00912928	0.00869726	0.00705544	0.0114884	0.00960768	0.00740224	0.0145394	0.0105795	0.00920938	0.0108689	0.0098925	0.0112828	0.0121791	0.0193443	0.0121851	0.0152592	0.0143775	0.0116695	0.0114808	0.0118216
ZMYM4	0.013234	0.0136006	0.0149437	0.0127572	0.0107856	0.0121685	0.0110414	0.0125443	0.0122395	0.00972123	0.0125199	0.00934226	0.0147474	0.0123761	0.0151205	0.00911834	0.010987	0.00967261	0.00887865	0.0104687	0.0140753	0.0134255	0.012154	0.0143367	0.00861741	0.00911564	0.0101128	0.0118882	0.0103745	0.01054	0.00970374	0.010548	0.0103001	0.0106583	0.010327	0.0123998	0.00951064	0.0100293	0.0108867	0.0111363	0.00982024	0.0110989	0.0147914	0.0146538	0.0180524	0.016078	0.0108465	0.00956113	0.0110346
ZMYM4-AS1	0.00926905	0.0166101	0.022606	0.0193573	0	0.00558095	0.0106473	0.00755145	0.00787457	0.0156192	0.00925835	0.00420959	0.0364153	0.00712409	0.00585226	0.00407309	0.00838307	0.00445008	0.00532269	0.00892302	0.0479909	0.00122451	0.0106227	0.0419646	0.00673687	0.0179309	0.00591281	0.0397336	0.00521004	0.00521464	0.00630418	0.00251907	0.0361465	0.00520619	0.00187237	0.0322968	0.00708363	0.00591126	0.0047648	0.00381681	0.00884374	0.00709443	0.0427893	0.0329589	0.0126845	0.00657344	0.00954237	0.00343963	0.00583924
KIAA0319L	0.0180101	0.0126944	0.0120601	0.0130402	0.00699703	0.0187096	0.0214287	0.0188707	0.0117334	0.0119005	0.00961005	0.00974074	0.00954657	0.0113961	0.00855259	0.014061	0.00970686	0.0100571	0.0093573	0.00771939	0.0102062	0.00611277	0.0078179	0.00777227	0.0126815	0.0096151	0.00922211	0.0062417	0.0104739	0.0115729	0.0100749	0.0114506	0.00740421	0.00939333	0.0118423	0.00761677	0.0100756	0.00942654	0.0102889	0.0115284	0.0122733	0.0106787	0.00997177	0.00995056	0.0176102	0.0129306	0.0138627	0.0158453	0.015058
NCDN	0.00772112	0.00499199	0.00483271	0.00920626	0.0135681	0.00679703	0.00582471	0.00576137	0.0526852	0.0105728	0.0111049	0.00915695	0.00653156	0.0130679	0.00507836	0.014669	0.0134954	0.0108243	0.00895211	0.0264572	0.00475254	0.0282314	0.0112696	0.00985245	0.00893053	0.0188319	0.00953678	0.0165155	0.0145558	0.022082	0.0155313	0.0135955	0.0116978	0.0122689	0.0207511	0.0120546	0.0103195	0.0105398	0.0139004	0.0164975	0.0116382	0.0174771	0.00640511	0.00842866	0.00598146	0.00602007	0.00628892	0.00467504	0.00526859
RP4-728D4.2	0.00420783	0.00570136	0.00741027	0.00870792	0	0.00356637	0.00260292	0.00153515	0.00718038	0.0132769	0.0129572	0.0168454	0.00502218	0.022773	0.00713689	0.0135594	0.0100076	0.0092612	0.00778963	0.0114783	0.00898037	0.0161958	0.0159148	0.0215262	0.00527921	0.00997457	0.00657443	0.0141559	0.0082902	0.00976039	0.00921829	0.00982455	0.0138998	0.00752049	0.011751	0.0122163	0.0171164	0.0114306	0.0121665	0.0145922	0.0132065	0.0161851	0.00750798	0.00372462	0.00915913	0.00764832	0.00236319	0.00418088	0.00568573
TFAP2E	0.00488703	0.00458824	0.00389844	0.00754931	0.00338583	0.00639974	0.00595681	0.00495444	0.00767358	0.011351	0.0151715	0.0170897	0.00417442	0.0225067	0.00381937	0.0251803	0.00981329	0.00929809	0.0181139	0.0123295	0.00552005	0.0142945	0.0100268	0.0136293	0.0127842	0.0176031	0.0150747	0.0136025	0.0109491	0.0145986	0.0129975	0.0155982	0.00966674	0.0149059	0.0119412	0.0103008	0.0171877	0.0165541	0.0147045	0.0191068	0.0169854	0.0170905	0.0041462	0.00304518	0.00405945	0.00368287	0.0106924	0.0153675	0.0195171
PSMB2	0.0110433	0.00972281	0.0199447	0.0105399	0.00149024	0.00788126	0.00752855	0.00939037	0.0247213	0.0152915	0.0131763	0.0142795	0.0155851	0.0130568	0.0111441	0.0114961	0.0126786	0.00986498	0.00927762	0.00876316	0.0164196	0.00569543	0.00985655	0.0155245	0.00887468	0.0104517	0.00876835	0.0173191	0.00977938	0.011331	0.0129217	0.00906027	0.0163495	0.010119	0.0138254	0.0139785	0.0112604	0.0102866	0.0106878	0.0152824	0.0122174	0.013657	0.0153609	0.0150778	0.0132495	0.00722543	0.01681	0.00859772	0.0135627
C1orf216	0.00306331	0.00631549	0.00990189	0.0128931	0	0.00302072	0.0034338	0.00495296	0.0369272	0.0115693	0.00922275	0.00421981	0.019846	0.00983856	0.0168314	0.00797858	0.00887406	0.0128809	0.019976	0.0231875	0.0199887	0.0109831	0.0115297	0.0194023	0.00865853	0.0194228	0.0158353	0.0301248	0.010903	0.0131969	0.0122998	0.00893667	0.0312946	0.0179908	0.0161441	0.0250478	0.00773003	0.01183	0.0145757	0.00960519	0.00755764	0.0129376	0.0160247	0.0182636	0.00573801	0.00341379	0.00344932	0.00280574	0.00396574
CLSPN	0.00371714	0.0136553	0.0225972	0.00478244	0.00867095	0.00398654	0.00447803	0.0032171	0.020194	0	0.00642059	0.00870832	0.00975384	0.00601521	0.00506356	0.0236592	0.023329	0.0219007	0.0416928	0.0257826	0.0121145	0.032159	0.00819123	0.0108299	0.0230184	0.00440485	0.0730145	0.0142612	0.0406419	0.053053	0.0260664	0.00711164	0.0182199	0.00744293	0.00134742	0.0108597	0.00510185	0.00723642	0.0125759	0.00572567	0.00622927	0.006682	0.00486083	0.00518673	0.0132016	0.0127808	0.00258033	0.0027616	0.00210133
AGO4	0.00917134	0.013067	0.0160403	0.00951936	0.00528153	0.0134477	0.00982169	0.00861965	0.00648996	0.0107469	0.0125458	0.0116639	0.0127463	0.0135349	0.0124395	0.0115162	0.008569	0.00782368	0.0175154	0.00866883	0.0174563	0.00393098	0.0110723	0.0146557	0.0117036	0.0108222	0.0172143	0.0135249	0.00824913	0.0142134	0.0108794	0.00850129	0.0152364	0.0131457	0.00590118	0.0129825	0.00864082	0.00983037	0.00878411	0.00937022	0.0107761	0.0083838	0.0126484	0.0122708	0.0222676	0.0202142	0.0104129	0.0113276	0.0106551
AGO1	0.00799963	0.00870347	0.00755959	0.00536952	0.00303939	0.00991112	0.00815683	0.00712403	0.0103996	0.0134913	0.0134537	0.0135996	0.00811733	0.0113708	0.0110311	0.0155825	0.0126866	0.0119413	0.0149087	0.0100205	0.0130887	0.0103454	0.0115477	0.0168967	0.0125194	0.0103851	0.011961	0.01294	0.012284	0.0144915	0.0125846	0.0132812	0.0134546	0.0125742	0.0102426	0.0116225	0.0142272	0.0157308	0.0120856	0.0119127	0.0105532	0.0100413	0.0109654	0.00884548	0.0130329	0.0106914	0.0104219	0.0103208	0.0109096
AGO3	0.0129167	0.0133043	0.0179644	0.00885795	0.0107386	0.013569	0.0126236	0.0125619	0.00840828	0.0120317	0.0102676	0.0113838	0.0106384	0.00982192	0.0107041	0.00988353	0.0100715	0.00772187	0.0101179	0.00899423	0.0108322	0.0130783	0.0109592	0.0135544	0.00830222	0.0085174	0.0103395	0.00968302	0.0103303	0.0106457	0.00923209	0.0108945	0.0090614	0.012389	0.0135116	0.00949147	0.0142327	0.0130083	0.0115697	0.0100821	0.00989315	0.00862469	0.0105179	0.00841578	0.0143168	0.0136291	0.0188264	0.019874	0.0195745
RP4-665N4.8	0.00814019	0.0188672	0.0156912	0.0123953	0.0117886	0.00955971	0.0103082	0.0100928	0.00613103	0.0114177	0.0110426	0.00922912	0.0295575	0.0125789	0.00718843	0.007146	0.0104421	0.00669745	0.014869	0.0109147	0.0246617	0.00455988	0.00931011	0.0260092	0.00792971	0.00892568	0.009557	0.021213	0.00794719	0.00708993	0.00760725	0.00697266	0.0290626	0.0193035	0.011376	0.0225802	0.00684183	0.0101995	0.0106155	0.00740549	0.0102388	0.0064829	0.0224118	0.0165112	0.0121911	0.00744986	0.015668	0.0102526	0.0107911
TEKT2	0.000718667	0.00571911	0.00821792	0	0	0.00249133	0.00102171	0.00230352	0.0156749	0.00754162	0.00806556	0.0116857	0.0223245	0.0133542	0.0129261	0.00460346	0.016968	0.0159382	0.0315158	0.0149555	0.0184571	0.00905867	0.0129959	0.00970021	0.00573509	0.0183994	0.0189008	0.0223707	0.0109065	0.00792173	0.0119986	0.00457617	0.0361232	0.0391254	0.00911673	0.0275211	0.0237696	0.0187836	0.0204608	0.0020535	0.0102669	0.0137	0.004668	0.0159991	0.00371029	0	0.00486243	0.00498201	0.00426754
ADPRHL2	0.00729668	0.0121169	0.0129677	0.0198354	0.00972698	0.00757591	0.00637629	0.0061119	0.0158796	0.00926307	0.00808856	0.0103611	0.0149696	0.00967466	0.0177325	0.00741036	0.00622579	0.00661088	0.0208355	0.00837455	0.0178912	0.0111521	0.0141861	0.0212188	0.00563275	0.0142877	0.0179585	0.0215899	0.00626824	0.00787544	0.0109743	0.00570957	0.0267363	0.0208021	0.00674818	0.0184883	0.0117446	0.00927424	0.0100875	0.00782569	0.0105429	0.00874332	0.0152845	0.0108369	0.0145843	0.0136697	0.0168279	0.0152944	0.0166175
COL8A2	0.00245148	0.00499552	0	0.0152387	0.0255312	0.0042975	0.00447357	0.00400646	0.00878077	0.00388098	0.00232668	0	0.0102661	0.023293	0.00322864	0.00600678	0.00727667	0.0112354	0.0104723	0.00448643	0.00700537	0.0181244	0.00765743	0.00542643	0.00300869	0	0.00299799	0.00500831	0.00876282	0.00593641	0.0108743	0.00261562	0.010874	0.00645971	0.00755583	0.013421	0.0146613	0.0329735	0.0096307	0.00591107	0.00470762	0.00455384	0.00873353	0.00451982	0.218134	0.0993336	0.00588199	0.00672039	0.00659624
TRAPPC3	0.00946162	0.00895696	0.00946166	0.00782036	0.00590767	0.00884666	0.00815647	0.00987163	0.0160942	0.0147968	0.0126447	0.00972429	0.00820501	0.0104047	0.00935609	0.0120177	0.011126	0.0113161	0.012343	0.0115646	0.0112726	0.012166	0.00802525	0.00788183	0.0101411	0.0105759	0.0139175	0.0134307	0.0126133	0.0122883	0.0136782	0.0112116	0.0150239	0.0147244	0.0084625	0.0121125	0.0135106	0.0139057	0.0101283	0.0164816	0.0152628	0.0174693	0.00716305	0.00835637	0.0157409	0.00955501	0.0116378	0.00652611	0.00991498
MAP7D1	0.0068724	0.00756201	0.0111148	0.00832708	0.00536464	0.0060893	0.00569766	0.00669552	0.02317	0.00878415	0.0117144	0.0129581	0.0103504	0.0126151	0.00857476	0.00737028	0.00747886	0.00727329	0.00879187	0.00660261	0.0132976	0.00890401	0.00789941	0.0149535	0.00543132	0.0131036	0.00760768	0.0192016	0.00658549	0.00683169	0.00657094	0.00595506	0.0183988	0.00986534	0.00847842	0.0134828	0.00907306	0.00835725	0.0066545	0.0104051	0.0114881	0.0148488	0.0127189	0.0135032	0.0090938	0.00655541	0.0310367	0.021342	0.0277837
THRAP3	0.0103228	0.0123336	0.0178798	0.0104864	0.0123979	0.0102029	0.0110114	0.0105683	0.0118212	0.012593	0.0103871	0.00985402	0.0157279	0.0108395	0.00810826	0.018546	0.016491	0.0141349	0.00764008	0.00958748	0.0151457	0.0121308	0.0090338	0.0138842	0.0137541	0.0140025	0.00725491	0.0121874	0.0106267	0.0111644	0.0112345	0.0141625	0.0126277	0.00804556	0.0091471	0.0119303	0.00988685	0.00841831	0.00775637	0.0107725	0.0101603	0.00901249	0.014554	0.0118108	0.0189031	0.0140545	0.0117554	0.0104485	0.011638
SH3D21	0.00382016	0.00253446	0.00494542	0.00218842	0	0.00497348	0.00464192	0.00515033	0.00293313	0.0158837	0.0226364	0.0109894	0.00302616	0.0124454	0.00272337	0.0262417	0.010016	0.0174399	0.0176349	0.0139834	0.00976682	0.0229879	0.0147146	0.0100094	0.0195102	0.0166166	0.00912729	0.0144853	0.0148254	0.0187014	0.0175369	0.0100231	0.0126165	0.0171838	0.0296181	0.0164279	0.0292422	0.0231738	0.0249057	0.0137387	0.0207677	0.0119174	0.007986	0.0023025	0.0114481	0.0152006	0.00176036	0.00152568	0.00544099
EVA1B	0.019055	0.0138891	0.0389791	0.0137542	0.03808	0.0118333	0.010849	0.00769388	0.0111045	0.00218432	0.00267819	0	0.00120582	0	0	0.00128617	0.00100521	0.00151583	0.000651345	0.000827586	0	0.00166481	0.00460991	0	0	0	0.00186102	0.000333682	0.00116316	0.00159251	0.00229427	0.000970111	0.000730768	0.0014151	0	0.00185113	0.00243347	0	0.00246239	0.001993	0.00265707	0.00131476	0.00315739	0.00191508	0.0233502	0.0266905	0.000597939	0.000884202	0.00188662
RP11-268J15.5	0.00311219	0.0018122	0.00224645	0.00502228	0.00442305	0.00270703	0.00368311	0.00216837	0.0116635	0.0087785	0.0106011	0	0.00154297	0.0165647	0.00314664	0.0233609	0.0107561	0.0147937	0.0157896	0.011395	0.00468847	0.0160897	0.00474587	0.007113	0.0313431	0.0226234	0.0123876	0.00817048	0.0152657	0.0196485	0.0248039	0.0215277	0.00744556	0.0145472	0.0360379	0.0122167	0.0290521	0.0226968	0.0258912	0.0157886	0.0188173	0.0118048	0.00133473	0.00411611	0.0144223	0.011592	0.00172854	0.00139799	0.00383114
STK40	0.00649804	0.0108678	0.029782	0.00662976	0.0137029	0.00706789	0.00664376	0.00586212	0.00896494	0.00961232	0.0127823	0.0137907	0.00487304	0.0104699	0.00719779	0.0207343	0.0114538	0.0129078	0.0191251	0.0107661	0.00825736	0.0365374	0.00750956	0.00998716	0.0185319	0.0189715	0.0126542	0.0111664	0.0215706	0.0150164	0.01571	0.0233797	0.0101453	0.014031	0.0254624	0.0079382	0.0198643	0.0173276	0.0195702	0.0082789	0.00916061	0.00950728	0.00601219	0.00461586	0.0116431	0.0128255	0.00452618	0.0062004	0.00631152
LSM10	0.00784927	0.0124448	0.0155976	0.0164731	0.00596143	0.00392156	0.00507439	0.0063602	0.0432999	0.0118825	0.0132824	0.0105473	0.00748615	0.0109327	0.0182223	0.00716922	0.0105541	0.00781965	0.0237865	0.0143802	0.0126439	0.0108062	0.0134957	0.00994491	0.00821538	0.0119951	0.0148262	0.0150468	0.00936712	0.00918409	0.010454	0.00714426	0.0176881	0.0200914	0.00802332	0.0152649	0.0121351	0.0141996	0.0122604	0.010967	0.0110838	0.0155618	0.00941975	0.00856321	0.0101258	0.00574584	0.0115702	0.0046783	0.00562689
OSCP1	0.0119202	0.00977007	0.00470291	0.0114723	0.00544238	0.0136243	0.0120461	0.0124179	0.0089259	0.0131626	0.0174551	0.0175284	0.00723014	0.015149	0.0067759	0.0208211	0.0167611	0.0150409	0.0156242	0.0143352	0.00500109	0.0194498	0.00679674	0.0050642	0.017726	0.0151018	0.0124738	0.00904586	0.0131525	0.0166322	0.0188333	0.0141209	0.00915147	0.0135617	0.0175762	0.00865564	0.017064	0.0143042	0.0150142	0.0163801	0.0125198	0.0129199	0.0061483	0.00526571	0.0103201	0.00684926	0.00518355	0.00518062	0.00506571
MRPS15	0.0084057	0.0116129	0.0111469	0.0175763	0.0159538	0.00719377	0.00936757	0.00836032	0.0216015	0.0122171	0.0204726	0.0132936	0.00895197	0.0106308	0.0082491	0.0106078	0.0113153	0.0109725	0.0210994	0.0155181	0.0097133	0.0174572	0.00850889	0.00549678	0.0118753	0.0143171	0.0146998	0.00881998	0.0138276	0.0129074	0.0132132	0.00877845	0.0114698	0.0170213	0.0137665	0.0103117	0.0120354	0.0141196	0.0127203	0.0139959	0.0144019	0.0181757	0.00884525	0.0110767	0.00818896	0.00679267	0.0139725	0.00870863	0.0109233
CSF3R	0.000776176	0.00261056	0	0.00884644	0	0.0034008	0.00225389	0.00133425	0.0109504	0.00107724	0.0025107	0	0	0.000866036	0.00146837	0.00196461	0.00141904	0.00134454	0.00143947	0.000830339	0.00139259	0.000426354	0.00193244	0	0.00221738	0.00203836	0.00103258	0.00080677	0.0017161	0.00153844	0.00118314	0.000807817	0.00101251	0.00114584	0.000595861	0.00124788	0.000830289	0.00181025	0.00220788	0.00240351	0.00173724	0.00214434	0.000733318	0	0.453788	0.407447	0.00174077	0.00412486	0.00178861
RP4-614N24.1	0	0	0	0	0	0	0	0	0	0	0	0	0	0	0	0	0	0	0	0	0	0.0571992	0	0	0	0	0	0	0	0	0	0	0	0	0	0	0	0.355549	0.431527	0	0	0	0	0	0	0	0.0155213	0	0
GRIK3	0.000954068	0.00313367	0.0040924	0.000570631	0.00289	0.0010107	0.000661383	0.000803971	0.00579754	0.00096768	0.000366841	0.000947051	0.00452059	0.00106233	0.00616093	0.00227833	0.00306087	0.000687258	0.00136018	0.000526113	0.00203685	0.00196192	0.00163011	0.000489078	0.000951951	0.0157608	0.00160768	0.000668277	0.0195987	0.00104799	0.000871967	0.0361323	0.00473966	0.0136627	0.00901869	0.0386438	0.0270407	0.0426994	0.0454622	0.000557623	0.000463746	0.000666348	0.0186634	0.0261329	0.00100527	0.00142141	0.000657514	0.000472814	0.000664518
RP5-1180C18.1	0.00129904	0.00165938	0	0	0	0.00441676	0.00432718	0.000234163	0.00926515	0.00404546	0.00502991	0.00880167	0.000946912	0.00280015	0.00232543	0.171985	0.149761	0.0421844	0.0023211	0.0159005	0.00141058	0.0783411	0.00185338	0.00199298	0.0729208	0.00330221	0.00208812	0.000289925	0.0160891	0.00125479	0.0121102	0.0396147	0.00500184	0.00477051	0.00397496	0.00801107	0.00864591	0.0578461	0.00629622	0	0.00203244	0.00471566	0	0.00335249	0.00190761	0	0.00584136	0.00932688	0.0452595
LINC01137	0.0198132	0.00526242	0.00722557	0.0168386	0	0.0293937	0.033908	0.03204	0.0203375	0.00205942	0.00320621	0	0	0.00338371	0	0.00539326	0.00266451	0.00260793	0.000968238	0.00259457	0.00482598	0.00641521	0.00239964	0.00303753	0.00367179	0.0105599	0.00234762	0.0014712	0.0131531	0.00317688	0.00447454	0.0138631	0.00213289	0.00164075	0.00940713	0.00931686	0.0184398	0.0082861	0.00289069	0.00089884	0.00112011	0	0.00603342	0.00233483	0.0171651	0.00427353	0.0367098	0.0427387	0.106529
ZC3H12A	0.0358786	0.020029	0.0252358	0.0441244	0	0.0464443	0.0508075	0.0307543	0.0413004	0	0.0102868	0	0	0	0	0.00171488	0.00513695	0.00205967	0.00205334	0	0.0110729	0	0.00665901	0	0	0.0264643	0	0.00893164	0.0143961	0	0	0.0051875	0.00258886	0.00318043	0.016682	0.0342594	0	0.00602756	0.0030597	0	0	0	0	0	0.0630471	0.0814254	0.0188946	0.0218152	0.0156738
MEAF6	0.012577	0.0123384	0.0133485	0.0164364	0.00555974	0.0114951	0.0121452	0.0132421	0.0203344	0.0100345	0.0104507	0.0101069	0.0125644	0.0107713	0.00996622	0.00883646	0.012103	0.00902491	0.0108256	0.0130703	0.0188974	0.00722175	0.00778604	0.01684	0.00795911	0.0115797	0.00930912	0.0220937	0.0111184	0.00871621	0.0103658	0.0104331	0.0246556	0.0123473	0.00896862	0.0205753	0.00900526	0.010564	0.0111792	0.00981679	0.0102876	0.0123269	0.0123825	0.0165347	0.011921	0.00895081	0.0157463	0.0104641	0.012754
SNIP1	0.0106929	0.0162443	0.01568	0.0128478	0.0222806	0.00710497	0.00832922	0.00890134	0.0120759	0.0127452	0.00915186	0.0100222	0.0164767	0.00916602	0.0171926	0.0101117	0.0113528	0.01004	0.0103482	0.00836992	0.0174985	0.00969802	0.0120721	0.0189858	0.00799186	0.0134559	0.00849499	0.0213979	0.0110629	0.0109435	0.00995569	0.0082636	0.0233274	0.0136823	0.00663553	0.0197215	0.00949011	0.0117027	0.00715909	0.0126526	0.0134586	0.0172762	0.0139892	0.01359	0.0108956	0.00869813	0.0122294	0.00725388	0.00687513
DNALI1	0.0165924	0.0156466	0.021062	0.0372045	0	0.0246288	0.0218921	0.0219642	0.00963681	0.00830193	0.0202219	0.0163876	0.00673056	0.0181469	0.00696063	0.0133989	0.00582994	0.00708693	0.0148734	0.00617778	0.0114018	0.00568296	0.01093	0.0203383	0.00775458	0.0177462	0.0163325	0.0213306	0.00323153	0.00555643	0.0232736	0.00327729	0.0211149	0.0131796	0.00860862	0.00893442	0.00428736	0.00841706	0.00253603	0.0106599	0.0186658	0.0106613	0.00666831	0.00610598	0.00400353	0.00230863	0.00445915	0.00471402	0.00656697
GNL2	0.00991609	0.0150645	0.0188011	0.010712	0.0159215	0.00952538	0.0103122	0.0118551	0.00872437	0.00951867	0.012569	0.0104586	0.00952939	0.0113097	0.0119944	0.0120388	0.00803942	0.00891776	0.0121198	0.00904781	0.0143275	0.0126159	0.0102296	0.012002	0.00910047	0.0113138	0.0106688	0.012222	0.00908776	0.00957247	0.0111007	0.010302	0.012666	0.0105265	0.00856917	0.00966174	0.0120037	0.0126585	0.011792	0.0117898	0.0118273	0.010158	0.00946817	0.0141935	0.0211493	0.0382877	0.0126213	0.00887891	0.014802
RSPO1	0.00375824	0.00710306	0.00943571	0.00891124	0	0.00933848	0.00701507	0.00639632	0.0144464	0.0319939	0.0105518	0.0222626	0.0153249	0.0125678	0.0249996	0.0264925	0.0249059	0.0111666	0.00913629	0.0160234	0.0152116	0.00852972	0.0110614	0.00808553	0.00454135	0.0397089	0.00640899	0.0266308	0.0124739	0.0113107	0.0156574	0.00880047	0.0390546	0.021574	0.00892438	0.0170793	0.028039	0.0291722	0.0284082	0.0138011	0.00870556	0.00981372	0.0191503	0.00761991	0.00833097	0	0.00527486	0.00588968	0.0116566
C1orf109	0.00976492	0.0103886	0.0129484	0.0196515	0	0.00959299	0.00985966	0.00999384	0.0162549	0.0163797	0.0144105	0.0144685	0.0141228	0.0164222	0.0148423	0.0136178	0.0155513	0.0128599	0.0168852	0.0131794	0.0168871	0.00509095	0.0114328	0.00968711	0.0182338	0.00873193	0.0115602	0.0110356	0.0135724	0.0146469	0.0137237	0.0140469	0.0142073	0.0135574	0.00972934	0.0135421	0.0125471	0.013015	0.0115799	0.0103291	0.0149066	0.0133904	0.0108483	0.00957275	0.0147425	0.00528486	0.00920166	0.00806198	0.00834833
CDCA8	0.00595683	0.0115771	0.0807093	0.0107851	0	0.00448595	0.00581529	0.004477	0.00529798	0.0105258	0.0151519	0.0112051	0.0118597	0.0108826	0.00942347	0.0138401	0.0126092	0.0164944	0.0112537	0.010073	0.0306611	0.00717516	0.00522118	0.0190998	0.0124471	0.0209239	0.0106884	0.0192358	0.00788983	0.0124506	0.00788737	0.00630468	0.0136048	0.0123907	0.0182031	0.014918	0.0140041	0.00525221	0.00813572	0.0119693	0.0146073	0.0104169	0.00708625	0.0144463	0.00837047	0.0224682	0.0127752	0.0172179	0.00958383
EPHA10	0.000670785	0.00143171	0.00156849	0.000660385	0	0.0015113	0.00107491	0.00114833	0.00895368	0.0133892	0.00953298	0.00649954	0.00352604	0.0161613	0.00523723	0.0270352	0.0276688	0.0208736	0.0130635	0.0104107	0.00652191	0.0240758	0.0096698	0.0275211	0.0268778	0.0685374	0.0078254	0.0268643	0.012178	0.00845888	0.0129438	0.0112153	0.0150192	0.0101734	0.0382748	0.0136124	0.025077	0.0143911	0.0113572	0.00758094	0.0173984	0.0133437	0.00556169	0.00922026	0.00218568	0.00059466	0.00173115	0.00196362	0.0030479
MANEAL	0.00363675	0.00628542	0.00405397	0.00390211	0	0.00472213	0.00278668	0.00488185	0.016123	0.0172745	0.0120476	0.0181755	0.0199612	0.0187523	0.015502	0.00929803	0.0100608	0.0068683	0.0181337	0.0112055	0.0192253	0.00985676	0.0124697	0.00836035	0.00554994	0.0138783	0.0145152	0.0135121	0.008464	0.00863047	0.00850786	0.00799948	0.0277929	0.0172771	0.0105404	0.019651	0.0133559	0.0166029	0.00865019	0.0131307	0.0185127	0.0174135	0.0118404	0.0176532	0.00259654	0.00133193	0.00348187	0.00248455	0.00206887
YRDC	0.0104551	0.014154	0.0115331	0.0196859	0.0146937	0.00374526	0.00614116	0.00720855	0.0243525	0.0118963	0.0163729	0.0137561	0.0183952	0.0146171	0.0194552	0.00761815	0.00761766	0.00964338	0.0111532	0.0125233	0.0240705	0.00860545	0.00644875	0.0157783	0.00517778	0.0127066	0.0104835	0.0202421	0.0121659	0.0137602	0.0123353	0.00586746	0.027006	0.0120814	0.0058258	0.0221941	0.0109673	0.0166665	0.010824	0.0139559	0.0161484	0.0106438	0.00436107	0.00974566	0.00883898	0.00695546	0.0128102	0.0065267	0.00966041
C1orf122	0.016112	0.0192107	0.0134143	0.0291065	0.00518626	0.0112411	0.0142743	0.0128368	0.0330642	0.0106074	0.0100122	0.00823952	0.0107656	0.00861049	0.0145864	0.00458097	0.00534368	0.00619973	0.012742	0.00853834	0.0126497	0.00406814	0.00768839	0.00770488	0.00587422	0.00905697	0.0112046	0.0150765	0.00620407	0.00500146	0.0062563	0.00395913	0.0200972	0.014661	0.00404836	0.0109501	0.0101319	0.0123418	0.00733484	0.0135558	0.00934693	0.0126035	0.00844496	0.00923509	0.00608059	0.00375379	0.0504587	0.02509	0.0349725
MTF1	0.0118481	0.00728969	0.0085696	0.0111074	0.0144845	0.0109923	0.0106318	0.011321	0.0117331	0.010834	0.0107474	0.0146319	0.00802891	0.0106064	0.0117503	0.0122138	0.0102844	0.0111755	0.0146963	0.0120545	0.0083658	0.0268448	0.0110956	0.0109427	0.0125754	0.013155	0.0118046	0.013116	0.0134298	0.0132196	0.013501	0.0143656	0.0121061	0.0125315	0.0153529	0.00974257	0.0112484	0.0131707	0.0114313	0.0149362	0.00975148	0.01173	0.00685279	0.00749204	0.0136644	0.00695213	0.0179828	0.0153642	0.014501
RP11-109P14.10	0.0164208	0.0225861	0.00255732	0.0566138	0	0.0136885	0.0195684	0.0229922	0.00607819	0.013185	0.0130886	0.00776653	0.0134745	0.0104601	0.0115822	0.0119928	0.01032	0.0115202	0.0169596	0.0106701	0.0182279	0.00254609	0.00989558	0.0119616	0.0118259	0.0169418	0.0116027	0.013459	0.0107352	0.0097724	0.0110705	0.00677458	0.0194224	0.0142212	0.00608192	0.0125345	0.00151387	0.0123699	0.00708574	0.0130036	0.0150517	0.0127528	0.0100722	0.0138586	0.0168303	0.00674867	0.0213127	0.00849132	0.0130709
INPP5B	0.0123284	0.00742313	0.00678973	0.00692479	0.0165782	0.0124621	0.0161204	0.014652	0.00762131	0.0148664	0.0134567	0.012503	0.00655551	0.0156096	0.00662613	0.0226578	0.00875815	0.0106247	0.0092276	0.00650189	0.00748158	0.0106153	0.00693121	0.0077404	0.0177089	0.01083	0.00792704	0.0066064	0.0145462	0.0121567	0.0120525	0.0153769	0.00666812	0.00804731	0.0145414	0.00420386	0.0036024	0.00988823	0.00948485	0.0188625	0.0146221	0.0156418	0.00602222	0.0073026	0.018466	0.0165556	0.0122138	0.0146836	0.0173982
SF3A3	0.0115725	0.0110339	0.00889834	0.00956045	0.00703197	0.0132641	0.010883	0.0124826	0.0121355	0.0142048	0.0134135	0.0111132	0.0100257	0.0108301	0.0118875	0.0126336	0.0117139	0.0103677	0.0126719	0.0103454	0.0144481	0.0122965	0.0143667	0.0130678	0.00928508	0.0101442	0.01109	0.0136292	0.0112822	0.0112427	0.00970856	0.0106113	0.0140316	0.0136744	0.00936452	0.0134339	0.0124044	0.0127936	0.0108355	0.0121738	0.0143432	0.0120861	0.0110213	0.0155556	0.0134293	0.00885288	0.00887082	0.00697482	0.00898389
FHL3	0.00498264	0.0192867	0.0107355	0.0117048	0	0.00967614	0.00653327	0.004455	0.0157249	0.00813709	0.00962217	0.00527271	0.0108062	0.0085063	0.0093389	0.0085922	0.0115822	0.0123298	0.0269906	0.0246528	0.021944	0.0150108	0.0147402	0.0161754	0.00507064	0.0264481	0.013191	0.0300486	0.00818098	0.0037887	0.024473	0.00995966	0.0404772	0.028764	0.00170056	0.0145645	0.0103309	0.0107423	0.00728983	0.00328563	0.00612303	0.00490776	0.0134625	0.0110711	0.0255851	0.0156435	0.00120318	0.000687062	0.00123665
UTP11L	0.00895229	0.0101085	0.00997796	0.0175632	0.00305543	0.00860591	0.0104415	0.00984801	0.0217535	0.0142448	0.0166033	0.0102908	0.0159676	0.00707027	0.0154769	0.00860017	0.0146245	0.0081656	0.00949781	0.0142765	0.0204426	0.0137933	0.0105275	0.0153335	0.00690447	0.0134678	0.00908761	0.0196676	0.00930584	0.0131828	0.00744144	0.00648998	0.0187018	0.0131511	0.00803166	0.0179305	0.00418187	0.00975843	0.00833872	0.0142125	0.0131503	0.0110696	0.0168077	0.0176962	0.0133839	0.00767637	0.0143475	0.00723797	0.00969989
POU3F1	0.00456928	0.00254383	0.008592	0.0111649	0.00910837	0.00286022	0.00879009	0.00538456	0.0185684	0.000568631	0.000351574	0.00243142	0.0137483	0.00154442	0.00809818	0.0208824	0.0227791	0.0148843	0.0338762	0.035326	0.0357346	0.0185238	0.0384077	0.0443304	0.0104613	0.266829	0.00349804	0.0463678	0.000751756	0.00327993	0.00399627	0.00430738	0.0342842	0.0121653	0	0.00916615	0.000651648	0.0012248	0.000475575	0.00493129	0.00222861	0.00211505	0.0195285	0.0101967	0.0014825	0.00489613	0.00121258	0.00153177	0.000610164
RP5-884C9.2	0.00835167	0.00406307	0.0105584	0.00572134	0.0131447	0.0100381	0.0174568	0.0116459	0.00311334	0.001358	0.00189825	0.00222084	0.00162164	0.00197145	0.00849108	0.0662071	0.0391006	0.0303156	0.0468835	0.0341458	0.0257765	0.0272481	0.0450785	0.0723423	0.0342095	0.183991	0.00498961	0.0287257	0.002547	0.00291841	0.005557	0.01323	0.0114569	0.0122164	0	0.00215362	0.00179569	0.00108529	0.00046837	0.00638502	0.00335407	0.00258082	0.00451556	0.00481826	0.00143089	0.00343232	0.00090479	0.00148865	0.00103515
RRAGC	0.0171308	0.00984889	0.016569	0.0176212	0.00608511	0.0117056	0.0117605	0.0149667	0.0216715	0.0117009	0.00765893	0.00721476	0.00965221	0.0110718	0.0117348	0.00606636	0.00801465	0.0066184	0.00956397	0.0108171	0.0109426	0.0102505	0.0104153	0.0210131	0.00649723	0.0171121	0.00768502	0.0213415	0.00788214	0.0096193	0.00969953	0.00585897	0.0204101	0.0118885	0.00763111	0.0140446	0.00804987	0.00920784	0.00779843	0.015144	0.0132024	0.00763689	0.0126644	0.00708682	0.013808	0.0108453	0.0208091	0.0120978	0.0166671
RP5-864K19.4	0.019065	0.0100903	0.00460721	0.0177757	0.0214808	0.0243713	0.0211334	0.0248094	0.005351	0.0182794	0.0181426	0.017028	0.00725019	0.0150288	0.00945644	0.0118201	0.00732867	0.0108583	0.00883578	0.0107077	0.0082158	0.0131447	0.010577	0.00605892	0.0148912	0.00852845	0.00837843	0.00439922	0.0099872	0.00995904	0.0104243	0.0114422	0.00654525	0.00926424	0.0131625	0.00593762	0.0117073	0.0111643	0.00892596	0.019431	0.0175389	0.0123968	0.00644517	0.0043179	0.00720733	0.00577875	0.011726	0.0127691	0.015443
MYCBP	0.0114993	0.0204571	0.0213025	0.0192828	0	0.0085504	0.00994215	0.00969341	0.0554952	0.0161751	0.0243864	0	0.0128157	0.0139123	0	0.0127955	0.0109534	0.0139561	0.0126838	0	0.00463523	0.0062386	0	0.00851752	0	0	0.0126289	0.0133643	0.0119632	0.0162434	0	0	0.0138794	0.0106822	0	0.0152637	0.009287	0.0114467	0.00379319	0	0.040769	0.0111662	0	0	0.0125076	0	0.0137955	0.00183632	0
RHBDL2	0.0113298	0.00823877	0.00247565	0.0222551	0	0.0138497	0.014608	0.0171013	0.00913773	0.0121342	0.0091892	0.0149731	0.01004	0.00909861	0.00695099	0.00629396	0.00562494	0.00811045	0.00678417	0.00916874	0.0144727	0.00257544	0.00684002	0.00573569	0.00952528	0.00559422	0.00520121	0.005643	0.00452886	0.00555356	0.00775606	0.00445496	0.014607	0.00665557	0.00540735	0.0105605	0.00608917	0.00614264	0.00505934	0.0120162	0.0102441	0.00947675	0.00941487	0.00469996	0.00448905	0.00336315	0.0486805	0.0573855	0.0666965
AKIRIN1	0.0168034	0.0147351	0.0153243	0.0181168	0.020004	0.0113227	0.0119713	0.0147109	0.0165669	0.00925022	0.00998408	0.00975793	0.0070382	0.0102268	0.00969247	0.0134031	0.0107922	0.0118164	0.0115248	0.011279	0.00840069	0.0140654	0.00813875	0.0156323	0.0119694	0.0133352	0.01109	0.0155182	0.0120656	0.0124299	0.0120463	0.0113071	0.0141279	0.0120967	0.0128134	0.00936498	0.00911145	0.0124157	0.00929342	0.00985582	0.00912314	0.0100614	0.00589521	0.00951654	0.011408	0.00769055	0.0202744	0.0176885	0.0243016
NDUFS5	0.00711293	0.0124454	0.0122978	0.032002	0.00930616	0.00767095	0.00834026	0.00897419	0.0418617	0.0113344	0.0100401	0.00612678	0.0123989	0.0119465	0.0198237	0.00836423	0.010918	0.00870785	0.0137406	0.0188082	0.0158784	0.0164116	0.0128044	0.0116116	0.00895381	0.0141758	0.0143298	0.0199553	0.00827801	0.0111135	0.012048	0.00732306	0.0159103	0.0139152	0.00913221	0.0147245	0.00819392	0.0101233	0.00787796	0.0121981	0.0103922	0.0130594	0.0157994	0.0197009	0.0073527	0.00679671	0.0124195	0.00585644	0.00886479
MACF1	0.0285906	0.0202376	0.0253387	0.0202278	0.0607519	0.0297517	0.0369607	0.0316401	0.0111177	0.00736452	0.00729836	0.00920216	0.0126952	0.00632503	0.0113834	0.00631871	0.00630533	0.00710883	0.00866837	0.00454154	0.0149094	0.00775506	0.0111945	0.0107695	0.00675373	0.00757477	0.0113094	0.00805516	0.00808157	0.00899182	0.00834224	0.00770796	0.00917904	0.00857091	0.00703358	0.00905081	0.00913706	0.0080661	0.00819319	0.00669443	0.00606157	0.00881778	0.0146971	0.0112605	0.0126353	0.0129237	0.00947387	0.0125386	0.0128763
RP11-420K8.1	0.0202542	0.0189969	0.0212365	0.0531888	0	0.0148193	0.0283328	0.0253451	0.00829557	0.00748829	0.00471762	0.0184712	0.0221826	0.00322433	0.00754699	0.00668742	0.00652887	0.00546634	0.0131533	0.00586154	0.0315471	0.00960423	0.0103167	0.0277731	0.00528588	0.0160124	0.00931602	0.0231683	0.00497624	0.00900119	0.00885396	0.00281993	0.0400895	0.00752323	0.0048662	0.0230705	0.00800305	0.0110116	0.0071854	0.010729	0.010767	0.00861615	0.0213627	0.0291923	0.00662757	0.0103018	0.00870627	0.00678787	0.00801602
BMP8A	0.0079163	0.00954935	0.0210264	0.00813284	0.0151723	0.00615304	0.00305629	0.00593248	0.00545178	0.00453004	0.00545172	0.00667807	0.00213113	0.00667342	0.00409655	0.0361714	0.00716453	0.02067	0.0089095	0.00835709	0.00359369	0.0372805	0.00393026	0.00505629	0.084315	0.00756428	0.00709106	0.00679495	0.0153984	0.0228826	0.0662291	0.0161564	0.00455028	0.00786657	0.00608867	0.00671185	0.0412915	0.00521745	0.0120799	0.00444341	0.004913	0.00552242	0.0043655	0.0051024	0.0014854	0.00125983	0.00759068	0.00692247	0.0274483
RP11-69E11.4	0.0146675	0.0110585	0.00842154	0.0149687	0.0196624	0.0180466	0.0169283	0.0167195	0.0112576	0.0145142	0.0156446	0.0134055	0.00869723	0.0146005	0.00968168	0.0150105	0.00784786	0.0103135	0.0099361	0.0113213	0.0105177	0.0159178	0.012276	0.0109877	0.0140722	0.0103005	0.00903711	0.00743655	0.0113989	0.0113927	0.0145915	0.0121265	0.00628288	0.00860177	0.0110779	0.00738285	0.0141048	0.0115869	0.0109095	0.0173173	0.01373	0.01159	0.00765421	0.00546605	0.00701342	0.00918305	0.0133135	0.0163421	0.0150142
PABPC4	0.0125148	0.0197753	0.0154792	0.0150545	0.00323525	0.0170149	0.0175552	0.0146805	0.012239	0.0053145	0.00698701	0.0140284	0.016527	0.00862459	0.0108279	0.00492577	0.00621105	0.00494064	0.00677452	0.00670181	0.0241522	0.00411975	0.0103377	0.0163078	0.0036617	0.0110504	0.00521388	0.0164792	0.00543965	0.00562858	0.00687527	0.00388357	0.0210618	0.00858031	0.00674675	0.0173714	0.00985365	0.00648463	0.00693105	0.00688277	0.00967617	0.00808773	0.0169014	0.0111466	0.0480553	0.0500495	0.0186607	0.0194764	0.0151487
RP11-69E11.8	0.0104392	0.00878202	0	0	0	0.00133756	0.00776182	0.00673831	0.00389968	0.0192764	0.00690861	0	0.0323952	0.00698841	0	0.00591927	0.0127357	0.00845228	0.0141656	0.0071013	0.0450746	0.00323965	0.00653638	0.0394389	0.00677619	0	0.00585918	0.0414489	0.00289865	0.0116347	0.00989634	0	0.0432601	0.00575794	0	0.0430668	0.00503765	0.0117913	0.00223037	0.004586	0	0.00567111	0.021876	0.0313368	0.0103685	0	0.00739206	0.00387618	0.0121286
HEYL	0.00800814	0.00657631	0.00542288	0.00293868	0	0.00799927	0.0111895	0.0189057	0.00585964	0.00219719	0.00142722	0	0.00116418	0.00839754	0.00291566	0.0024418	0	0.00157316	0.00171818	0.00208554	0.00132215	0.000811171	0.00145565	0.00115797	0.00122891	0.00498305	0.000322953	0.00177671	0.000374538	0.00103384	0.00108726	0.000774654	0.0012688	0.00188953	0	0.00144147	0.00101335	0.00147158	0.00140411	0.00221249	0.00363277	0.00278007	0.00320233	0	0.00110709	0	0.00614751	0.00267506	0.00186276
NT5C1A	0.00278698	0.00117531	0	0.00208192	0	0.00214961	0.00762409	0.00341694	0.00539795	0.0238428	0.0238176	0.0113004	0.00126384	0.039169	0.0122182	0.0113127	0.00629799	0.00301723	0.00394844	0.00407374	0.000672306	0.0112635	0.00869508	0.0165259	0.00587028	0.02045	0.00418511	0.0177406	0.0065336	0.00702604	0.00817963	0.0082874	0.00917108	0.0043141	0.00177969	0.0133174	0.0144739	0.0220894	0.0187922	0.046424	0.0318253	0.0313889	0.00122581	0.00212324	0.000804518	0	0.00022807	0	0.000723096
HPCAL4	0.0024786	0.00384944	0.00256236	0.00621492	0.00700658	0.00348015	0.00254212	0.00166048	0.0342027	0.0273462	0.014647	0.0155315	0.00440702	0.0224545	0.00850035	0.0110736	0.0118677	0.0109632	0.0116102	0.0258836	0.00316466	0.0174944	0.0107818	0.0109878	0.00961425	0.0111431	0.01366	0.0178473	0.015023	0.0204089	0.0229331	0.0134296	0.0159597	0.0160603	0.0111272	0.0130115	0.0121106	0.0150885	0.0190991	0.0342995	0.030934	0.0252864	0.00294838	0.00882906	0.00268077	0.00475545	0.00210637	0.0011495	0.000866687
PPIE	0.00609063	0.00556028	0.00758754	0.00831798	0.0134626	0.0133877	0.0116624	0.00784044	0.0111398	0.025261	0.0182368	0.0141293	0.0108906	0.0238972	0.0159208	0.00874349	0.00926623	0.00733521	0.0135622	0.0139314	0.0102999	0.0114684	0.0218261	0.0106094	0.00539452	0.0118648	0.0126642	0.0103997	0.00910866	0.0101375	0.00949071	0.00933841	0.0152489	0.0141925	0.00684579	0.0162694	0.00966431	0.0139235	0.0110841	0.0187534	0.0332102	0.0158783	0.00830929	0.0134485	0.00606714	0.00599647	0.0095459	0.00553446	0.00724055
BMP8B	0.00227179	0.00503463	0	0.00597384	0	0.00232995	0.00106294	0.0007907	0.0181042	0.00512205	0.00308754	0.00467693	0.00298533	0.00360479	0.0165501	0.0046741	0.00572539	0.00405491	0.00326898	0.00595397	0.0021737	0.00525503	0.00276111	0.00123541	0.00604317	0.00398241	0.00386432	0.00149801	0.00188016	0.00685353	0.0295914	0.00187737	0.00430592	0.00254877	0.00267239	0.00259864	0.00516439	0.00179472	0.00356228	0.00324582	0.00130294	0.00158616	0.00121941	0.00297084	0.00736954	0.00490675	0.0449271	0.0371911	0.0199659
TRIT1	0.00787294	0.00859537	0.0146085	0.00594736	0.00490131	0.0074678	0.00679938	0.00644947	0.00791926	0.00829898	0.0113618	0.0115452	0.0212263	0.00955874	0.0150801	0.0101768	0.011192	0.0108283	0.0134141	0.0118526	0.0214223	0.0105295	0.0174896	0.0356585	0.00944174	0.0192661	0.0127978	0.0277729	0.00986254	0.0119151	0.010462	0.00951478	0.0193355	0.0114457	0.00738075	0.0225159	0.0126877	0.0133303	0.0117034	0.00855695	0.00939951	0.00919948	0.0172501	0.0213817	0.0119664	0.0100889	0.00925517	0.0096887	0.00912559
MYCL	0.00392112	0.00488907	0.0149287	0.00474865	0	0.00079668	0.000797551	0.00158506	0.0156689	0.00780244	0.0052496	0.0113024	0.0136567	0.00935067	0.00951339	0.00346577	0.00264902	0.00391623	0.00673614	0.0185359	0.0554521	0	0.029174	0.0614921	0.00223867	0.0073244	0.00451728	0.0715912	0.00347261	0.00465055	0.00201389	0.00145619	0.0379176	0.00454665	0	0.0770651	0.0170275	0.0191299	0.0229931	0.0144777	0.00442479	0.0103249	0.00520937	0.0303241	0.0330919	0.00507254	0.000837634	0.000463635	0.000502338
MFSD2A	0.00598842	0.00135512	0.00232509	0.00522804	0.0144802	0.00530558	0.00400669	0.00742455	0.0105179	0.0258281	0.0028427	0.0096914	0.000356367	0.00294879	0.00282035	0.00306876	0.00405001	0.00394733	0.00252707	0.0119728	0.00237335	0.0696118	0.00289426	0.0128272	0.00418117	0.00191184	0.00108216	0.00395879	0.00514346	0.0061431	0.00975761	0.0119275	0.00152668	0.00104315	0.00366406	0.00290676	0.00326416	0.00549418	0.0027184	0.00414274	0.00190684	0.00204405	0.00148522	0.00384362	0.00567403	0.00939662	0.00146122	0.00120583	0.00152478
CAP1	0.0120601	0.00972959	0.00966829	0.0137563	0.0153323	0.0108431	0.00940967	0.0100437	0.024338	0.0104286	0.00621468	0.00881224	0.00811855	0.00764331	0.0131508	0.0143988	0.0164335	0.0151943	0.0115054	0.0144766	0.00993168	0.0265991	0.00910514	0.0138716	0.00995944	0.0140556	0.0102212	0.0178833	0.0113267	0.0126438	0.0136318	0.0117091	0.0138326	0.0103617	0.0133969	0.0102227	0.00814484	0.0111892	0.0114403	0.012231	0.00658014	0.00838673	0.00722992	0.00690183	0.039979	0.0365945	0.0176262	0.0101269	0.0131697
PPT1	0.00893438	0.00651401	0.0063898	0.0199212	0.00784359	0.00784206	0.00791301	0.00917152	0.0233384	0.0140085	0.013193	0.0147732	0.00701942	0.0142235	0.0104467	0.00959536	0.0103756	0.0116919	0.0104094	0.0111419	0.00946291	0.00683675	0.0123284	0.0101807	0.0100016	0.0109533	0.00905872	0.00881202	0.0090118	0.0102051	0.0107516	0.00856768	0.0110584	0.00974378	0.00808553	0.0121071	0.0113619	0.0123402	0.00871764	0.014378	0.0137434	0.0139804	0.00666148	0.00615823	0.0331054	0.0247941	0.0123276	0.00787679	0.00843688
RLF	0.00928494	0.0168661	0.0270715	0.0085253	0.010648	0.0101467	0.0103261	0.0088529	0.00966034	0.0102679	0.00934129	0.00925399	0.0149838	0.0114253	0.0127082	0.0147086	0.0111302	0.0100386	0.0098479	0.00920647	0.0127735	0.0147726	0.0096082	0.0172595	0.0125472	0.0152053	0.00928563	0.0143058	0.0119908	0.0107729	0.0102328	0.0107657	0.0109431	0.00833902	0.0097871	0.0125979	0.0103101	0.0110857	0.0104136	0.0113967	0.0108029	0.0104256	0.015091	0.0135698	0.0158996	0.0180803	0.0124926	0.0126709	0.0135737
TMCO2	0.00659353	0.0149753	0	0	0	0.00214101	0.00514363	0.00637326	0.00452937	0.022326	0.021679	0	0.0189631	0	0	0.00980605	0.00399636	0.00762794	0.0149731	0.0169181	0	0.0430233	0.00714015	0.0119148	0.00637994	0.0180792	0.00711673	0.0102343	0.0125694	0.0135754	0.0290509	0.00875394	0.00801023	0.00229965	0.011357	0.0131004	0.00580461	0.0124131	0.0204045	0.010386	0.0202541	0.0211021	0.00803311	0	0.00995431	0	0.00142305	0.00411531	0.00767963
RP1-39G22.7	0.013889	0.00990523	0.0112753	0.0441826	0	0.00956246	0.0125714	0.011992	0.0203446	0.0211748	0.0131568	0.0149209	0.0163373	0.0164749	0.0102817	0.00624888	0.0121922	0.0105912	0.0100005	0.0162706	0.0236953	0.00174577	0.00876033	0.00670525	0.00681774	0.0149809	0.00899178	0.0167018	0.00751476	0.00963164	0.00687631	0.00537469	0.0311227	0.00898215	0	0.0280237	0.00931552	0.0130668	0.00557444	0.00887	0.0141935	0.00829819	0.00618862	0.0161222	0.00973704	0.00592534	0.0177587	0.00997283	0.0113007
ZMPSTE24	0.0182194	0.0119418	0.0117506	0.0229024	0.00352692	0.0149469	0.0159967	0.0202125	0.0166999	0.0106516	0.0146798	0.0102945	0.00798107	0.011209	0.0066845	0.0126576	0.00990231	0.0103209	0.0136583	0.010131	0.0105341	0.00903265	0.00851171	0.00452866	0.00946851	0.0111379	0.0111353	0.0051481	0.0111283	0.0108998	0.0139686	0.0105823	0.010197	0.0133188	0.0107189	0.00994091	0.0104681	0.0166842	0.0126894	0.0117527	0.012313	0.0124805	0.00854932	0.00412886	0.015986	0.00659436	0.0180038	0.0155075	0.0175806
COL9A2	0.0101449	0.0132205	0.0159993	0.00866801	0.00478625	0.0120695	0.0180017	0.0130069	0.0282062	0.00157148	0.00125147	0.00145575	0.00407336	0.00130053	0.00175156	0.00109487	0.00109507	0.000633086	0.00169207	0.000395232	0.0242513	0.000414464	0.00505854	0.00278075	0.000403693	0.000523634	0.000994599	0.00196194	0.00139202	0.000612183	0.000895484	0.000673691	0.00371596	0.000824316	0.00100831	0.00608544	0.00109523	0.00162078	0.00126523	0.000981081	0.00101064	0.000962089	0.00265763	0.0047142	0.0186716	0.0144376	0.0891905	0.0839871	0.0915683
SMAP2	0.00329357	0.00287678	0.00321204	0.00904712	0.00577426	0.0042384	0.00369647	0.00362595	0.019785	0.00945232	0.00712327	0.00555988	0.00897805	0.00834767	0.0087944	0.0214183	0.0199858	0.0173418	0.00893033	0.0152183	0.00693366	0.0229642	0.00848339	0.0114019	0.018042	0.0123239	0.00874877	0.0110899	0.0179472	0.0175384	0.017521	0.0175942	0.00725833	0.00714267	0.0139819	0.00829847	0.00897944	0.00847612	0.0106831	0.00930513	0.00854165	0.00903224	0.0107331	0.00876647	0.0832645	0.0959481	0.00647575	0.00685074	0.005623
ZFP69B	0.00187012	0.00433782	0.00543174	0.00300052	0.00787551	0.00232616	0.00188864	0.00154487	0.00642342	0.0123576	0.00932907	0.0122607	0.0274876	0.0107544	0.0182617	0.0151514	0.0174435	0.0144502	0.0159424	0.0144733	0.0273106	0.0308366	0.0164175	0.0160115	0.0124216	0.017406	0.0125719	0.0215446	0.014916	0.0159401	0.011185	0.0151342	0.0279009	0.0151745	0.0185671	0.0288475	0.013579	0.0132986	0.0128958	0.010478	0.0114968	0.0110993	0.0201316	0.0182958	0.00266036	0.00155686	0.00262331	0.00206677	0.00196253
ZFP69	0.0115773	0.0124632	0.00517955	0.0148285	0.0065618	0.00562149	0.00719439	0.00749626	0.00680528	0.0124576	0.0227106	0.0277063	0.0158671	0.0128797	0.0150045	0.00644947	0.00753847	0.0084371	0.0200422	0.0115688	0.0182454	0.0151915	0.0188361	0.0120213	0.00964254	0.0125386	0.0103227	0.0118831	0.00722478	0.00927832	0.0108975	0.00646853	0.0182077	0.0193203	0.00904055	0.0170195	0.00433365	0.016813	0.00940792	0.0163251	0.00873866	0.0172249	0.0136108	0.00216712	0.011561	0.0067724	0.0120688	0.00705716	0.00874088
RP11-656D10.3	0.0118928	0.00844426	0.0021965	0.0152106	0.00634323	0.0173972	0.0155399	0.0176666	0.00487817	0.0148467	0.0141729	0.0173183	0.00516113	0.0118794	0.0116595	0.012274	0.00962565	0.0132009	0.0128036	0.0155998	0.00810991	0.0062975	0.0116871	0.00175299	0.012518	0.00591056	0.0127818	0.00256585	0.0123328	0.0138705	0.0180218	0.0141648	0.00822763	0.0121615	0.0147727	0.00869339	0.0106569	0.0151752	0.0128977	0.0114441	0.0151656	0.011298	0.00333722	0.00694589	0.0155719	0.0064197	0.0137744	0.0190501	0.0179374
EXO5	0.0106778	0.00982041	0.00305534	0.00186334	0	0.00963849	0.0093346	0.0104509	0.0215701	0.0142933	0.0103988	0.00546961	0.00842415	0.00882269	0.00975774	0.0105916	0.0128209	0.0102116	0.0228447	0.0135539	0.0137235	0.00751073	0.00980972	0.00847762	0.0104809	0.0181732	0.0128798	0.0150083	0.00710058	0.0128987	0.0168659	0.00917253	0.0199907	0.0160227	0.023899	0.0192407	0.0125503	0.0145897	0.0125919	0.0160299	0.0129487	0.0125967	0.0153322	0.00942322	0.0107039	0.00538163	0.0096971	0.00706583	0.00860034
RP11-656D10.6	0.0161123	0	0	0	0	0	0.0196085	0.0113783	0	0.0875263	0	0	0	0	0	0	0	0.0223733	0.0251308	0	0.0547469	0	0	0.177571	0	0	0.0245294	0.0175186	0	0.0211262	0.0373562	0	0.0752513	0.016554	0	0.037137	0	0	0	0	0.0447638	0	0	0	0	0	0	0	0
ZNF684	0.0231223	0.0177427	0.00666477	0.029379	0.0106457	0.015775	0.0198482	0.0228282	0.00726657	0.0062788	0.00705754	0.00493447	0.0119176	0.00796178	0.00545997	0.00667434	0.00651493	0.0118576	0.0142041	0.00630822	0.0112083	0.00461757	0.00818557	0.00678378	0.017528	0.0127887	0.0103983	0.0139368	0.0045342	0.0103869	0.015584	0.00918683	0.016437	0.0107664	0.0250059	0.0136943	0.0138094	0.00675516	0.00868703	0.0114551	0.00634737	0.0104385	0.0150897	0.0174414	0.013067	0.0100992	0.0167907	0.010927	0.0177766
RIMS3	0.00128941	0.00300022	0.00219007	0.00226989	0.00560026	0.00182224	0.00251498	0.00172535	0.0278971	0.0113315	0.0122708	0.0101992	0.00523377	0.0112237	0.0068483	0.0259397	0.0142755	0.0182932	0.0199678	0.0189128	0.00474653	0.0179519	0.00834315	0.0104492	0.0339544	0.00939239	0.017605	0.0141793	0.018514	0.0271026	0.0340511	0.0172267	0.0123609	0.0157378	0.0458755	0.00944236	0.00662937	0.0121354	0.00525783	0.0191921	0.0127644	0.0244199	0.00442942	0.00796494	0.00379619	0.00289711	0.00173921	0.00161479	0.00143075
RP4-739H11.3	0.0113079	0.00584125	0	0.0164034	0	0.00417362	0.00860394	0.0147056	0.0107296	0.00835467	0.00522517	0.00881014	0.00487099	0.0128828	0	0.0130897	0.00846666	0.00780833	0.0079565	0.00823073	0.0126876	0.0057066	0.00599834	0	0.0102965	0.00687435	0.00377145	0.00753319	0.00884687	0.0120316	0.00594266	0.00466316	0.0147604	0.0106763	0.00928849	0.0100593	0.00802568	0.00802547	0.00749526	0.0128105	0.0170333	0.0233847	0.00272581	0.00999449	0.00882113	0.010242	0.0100791	0.0137152	0.00857028
NFYC-AS1	0.0129482	0.013709	0.00385936	0.0145561	0	0.00536677	0.0159085	0.0117228	0.000989791	0.015416	0.0168537	0.00341774	0.0126389	0.0124252	0	0.0087321	0.006193	0.0058446	0.00992926	0.00894316	0.030089	0.000633	0.0106467	0.00580998	0.00803689	0.00323162	0.0039634	0.0106652	0.00310689	0.00561229	0.00772433	0.00413418	0.0128546	0.00847602	0.00668518	0.0119623	0.00615716	0.00610859	0.00539006	0.0224718	0.0172325	0.0167509	0.0235272	0.0104801	0.010296	0.0087965	0.0168228	0.0161302	0.00953595
NFYC	0.0219814	0.0132054	0.00857539	0.0155317	0.0117027	0.0168527	0.0180243	0.0223649	0.00930078	0.0106122	0.0157143	0.00931959	0.00846844	0.0136171	0.011314	0.0119658	0.0108983	0.011447	0.00884766	0.00952697	0.00788382	0.00702897	0.0111181	0.00455476	0.0103267	0.00740268	0.0113644	0.00524443	0.0123826	0.0149974	0.0116227	0.010773	0.00640762	0.00943615	0.017317	0.00802718	0.0110751	0.0117423	0.00766454	0.0135805	0.0131297	0.012498	0.00604135	0.00825509	0.0195373	0.0154108	0.0115552	0.0125529	0.013343
KCNQ4	0.00212895	0.00314531	0.00295291	0.00292065	0	0.00128153	0.00163484	0.00198679	0.00905315	0.00930356	0.0277967	0.0126879	0.00279986	0.0350964	0.00683885	0.0168015	0.0125765	0.0137538	0.0235108	0.0097294	0.00423951	0.0132557	0.00996951	0.00509554	0.0206085	0.016403	0.0120999	0.00819653	0.00885189	0.0158597	0.0124716	0.00441761	0.0113671	0.0117797	0.0083731	0.00668111	0.0117497	0.00580138	0.00368177	0.052269	0.0291979	0.0725275	0.00244609	0.00506987	0.00193013	0.0020324	0.00224161	0.0015403	0.00211002
CITED4	0.00689284	0.00579582	0.0141959	0.00993682	0	0.00481203	0.00437949	0.00155277	0.0252037	0.0111527	0.0122348	0.0151665	0.00657851	0.01561	0.0140888	0.00951322	0.0132775	0.0105717	0.0116118	0.0162527	0.00580134	0.017352	0.01427	0.0171419	0.0120006	0.0203488	0.00705571	0.0541224	0.0077667	0.0211124	0.0182997	0.00643083	0.0194238	0.00762828	0.00687339	0.0137329	0.00906562	0.00524865	0.00133998	0.0271544	0.0106871	0.0228766	0.00620381	0.0230217	0.0196165	0.00604715	0.0099016	0.00909496	0.0068097
RP5-1066H13.4	0.00289609	0.00825249	0	0	0	0	0.0178274	0	0	0	0	0	0	0	0.0444004	0.0334788	0.0109369	0.0140572	0.0287629	0.0310466	0.0085296	0.0835378	0.0191934	0.0176872	0.00960328	0	0.0226736	0.0206915	0.00990009	0.0158028	0.0172735	0.0128165	0.0180181	0.0144087	0.0763907	0.0119067	0	0.0314971	0.00925986	0.0481447	0	0	0	0	0	0	0.00379257	0.0293334	0.00363115
CTPS1	0.00668061	0.0104908	0.00595328	0.005381	0.00453302	0.00516727	0.00544872	0.00716876	0.008879	0.0125883	0.0157535	0.0145604	0.0014555	0.0183573	0.0151079	0.0156542	0.0139939	0.0133847	0.0181771	0.00866362	0.00777642	0.00805225	0.0078368	0.00259602	0.0138613	0.0100174	0.0134562	0.00471151	0.0110581	0.0145615	0.0125746	0.0124789	0.0109791	0.0154035	0.0127082	0.0081731	0.0100045	0.0150604	0.00955409	0.0210792	0.0207088	0.0234739	0.003878	0.00318221	0.00942742	0.00362469	0.00985726	0.00903355	0.00972004
SLFNL1	0.00682724	0.0101371	0.00423774	0.0070479	0.0334111	0.0056195	0.00518926	0.00605316	0.00740055	0.00977972	0.0162111	0.010641	0.00840003	0.0151875	0.0182447	0.0117898	0.0137999	0.00591209	0.0182148	0.0131895	0.01326	0.0238605	0.0158611	0.00353604	0.00593095	0.0161586	0.0186828	0.00447652	0.010787	0.00947698	0.0117835	0.00912282	0.0125686	0.0135868	0.00970414	0.00854797	0.0147573	0.0131896	0.011676	0.0172769	0.0197515	0.0129891	0.00381683	0.00610656	0.00628689	0.00515494	0.00504865	0.00300474	0.00377131
SCMH1	0.00861402	0.00931457	0.0130922	0.00863584	0.00387536	0.00926751	0.0104401	0.00918418	0.0069145	0.0134757	0.0139334	0.0151456	0.0159903	0.0139005	0.0153982	0.00991641	0.0115832	0.0096573	0.0162308	0.0124881	0.0150017	0.00765492	0.0171534	0.0128802	0.00871739	0.0104438	0.0129885	0.0111314	0.0091416	0.00949478	0.0105021	0.0100402	0.0125015	0.0147557	0.00719669	0.0136813	0.0109806	0.0126613	0.0112639	0.0100459	0.0125787	0.0125917	0.0174803	0.0179082	0.00758817	0.0066649	0.00334392	0.00414422	0.00545629
RP11-399E6.1	0.0238035	0.00940534	0.00505226	0.010231	0	0.0191185	0.033467	0.0352688	0.00607027	0.00456313	0.0118815	0.00578515	0.00365201	0.0119094	0.00271083	0.0216378	0.0074193	0.011924	0.00570284	0.0051187	0.00388557	0.00312156	0.00333562	0.00308701	0.0219241	0.0025662	0.00416821	0.00301637	0.00931461	0.0108948	0.0124196	0.0174944	0.00306458	0.00290421	0.00814125	0.00288982	0.00571252	0.00321432	0.00585096	0.00714672	0.00261657	0.0057026	0.00504215	0.00160066	0.00740796	0.00911823	0.00679226	0.00266169	0.010478
FOXO6	0.00182117	0.00497718	0.00906837	0.00623902	0.00351437	0.00194678	0.00297073	0.00211258	0.0134705	0.0103739	0.0204082	0.0271495	0.021722	0.0133577	0.0162241	0.00391131	0.00906031	0.00524499	0.0169667	0.020624	0.01358	0.0302496	0.0204439	0.0203014	0.00206078	0.0260155	0.0160399	0.0321427	0.0290799	0.0245168	0.0144333	0.0244344	0.0349363	0.0254413	0.00126953	0.0406027	0.0216938	0.0309893	0.0301825	0.00427375	0.00836463	0.00542211	0.0106161	0.0102264	0.00165937	0.00208824	0.00529602	0.00452813	0.00403674
EDN2	0	0	0	0	0	0.0136817	0	0	0	0	0	0	0.138424	0	0	0	0	0	0	0	0.0517364	0.164843	0	0	0	0	0.025451	0.011329	0.0121418	0	0	0.0371331	0.0256123	0	0	0.0499249	0	0	0	0.0342096	0	0	0	0	0	0	0.0104677	0	0
HIVEP3	0.00349589	0.0048025	0.00375958	0.00237754	0.0107168	0.00476542	0.00580691	0.00532136	0.010446	0.0172064	0.0144314	0.0138905	0.017783	0.0148232	0.017441	0.0105539	0.011505	0.013355	0.0205195	0.0203401	0.0128055	0.0214884	0.0188211	0.00389747	0.00964375	0.0140361	0.0168996	0.00791095	0.0167596	0.0105617	0.0128725	0.0157643	0.00941502	0.0143769	0.0131601	0.0100032	0.0141228	0.0129672	0.0171444	0.012346	0.0182755	0.0100707	0.0225567	0.018764	0.0205667	0.0181911	0.00421635	0.00516444	0.00894138
FOXJ3	0.0114057	0.0109513	0.0239783	0.00957657	0.00668885	0.00978747	0.0101835	0.0111685	0.0097235	0.0114519	0.0111782	0.0111662	0.0182439	0.0116914	0.0139887	0.0101198	0.0115332	0.0104353	0.0108408	0.00942681	0.0137043	0.00670235	0.0107846	0.0150347	0.00905525	0.0098329	0.0100603	0.014017	0.00873869	0.00883274	0.00891421	0.0098757	0.0127077	0.00935251	0.00724256	0.0130227	0.00900982	0.0100669	0.00848722	0.011374	0.0128902	0.0108253	0.0207549	0.0172271	0.0157736	0.0129112	0.0165482	0.016655	0.0153612
RIMKLA	0.00261182	0.00250858	0.00231427	0.00421902	0	0.00307604	0.00328592	0.0032563	0.0181048	0.0198053	0.0162307	0.0201233	0.0173724	0.0173209	0.0156504	0.0181811	0.0152073	0.0184443	0.0195035	0.0177354	0.00581352	0.0117572	0.0113658	0.00262741	0.0224642	0.0167353	0.0119081	0.00698153	0.0154091	0.0129634	0.0127206	0.0252635	0.0120519	0.0171424	0.0127919	0.00561229	0.00928478	0.0110779	0.0149919	0.0153193	0.0173132	0.0230416	0.0139319	0.00767865	0.00324084	0.00168305	0.00296117	0.00223012	0.00283292
ZMYND12	0.0176965	0.0105121	0.00701273	0.012496	0	0.0328913	0.0432489	0.0320292	0.00621285	0.0184941	0.00648581	0.00568967	0	0.0211592	0.0109438	0.0166665	0.0140286	0.00741193	0.00820778	0.0114548	0.0033835	0.0148038	0.0044704	0.00332111	0.0162175	0.00999448	0.0059806	0.00679287	0.00895771	0.0109648	0.015757	0.0179419	0.0119286	0.00712847	0.00946149	0.00716685	0.0105894	0.010485	0.0155514	0.0153379	0.0143961	0.00977684	0.00205	0	0.0110769	0	0.0110781	0.00807605	0.0168554
PPCS	0.0114516	0.0138418	0.00760348	0.0227228	0	0.0113256	0.0121891	0.0132865	0.0214504	0.0139037	0.0121767	0.0113762	0.0105641	0.00830644	0.0103224	0.0125957	0.0167561	0.0137105	0.0158672	0.0177858	0.012435	0.0132281	0.0105176	0.00511771	0.00918862	0.00686088	0.0100474	0.00956681	0.00989079	0.0138686	0.0103531	0.0104862	0.0138608	0.0144242	0.0112696	0.0116333	0.00914866	0.0142159	0.0111273	0.00994554	0.0159914	0.0126579	0.0103987	0.00666452	0.0265081	0.0122002	0.0154857	0.00893787	0.0112625
CCDC30	0.010106	0.00812624	0.00323939	0.00895899	0.0166084	0.0126402	0.0099181	0.00990598	0.0062709	0.00998775	0.0130027	0.0151629	0.00444881	0.0108693	0.00746228	0.0276532	0.0227825	0.0218291	0.0175572	0.0264039	0.00626433	0.0202809	0.0147842	0.00596122	0.0220585	0.0119398	0.0144922	0.00616371	0.0140772	0.019337	0.0219493	0.021999	0.00869235	0.0164092	0.0147104	0.00771873	0.0161008	0.0167388	0.0178617	0.0103809	0.00916307	0.010911	0.00524955	0.00556052	0.00799308	0.00732915	0.00704085	0.00855438	0.0091107
PPIH	0.00997164	0.00793794	0.00539981	0.00909775	0.00517461	0.0118084	0.00884686	0.00999116	0.0171522	0.0158269	0.0124716	0.0114101	0.00938813	0.0146663	0.0102765	0.0162405	0.0165118	0.0139648	0.0157436	0.0120919	0.0117453	0.0119456	0.0137598	0.0057028	0.01086	0.00777631	0.0141645	0.00815136	0.0128703	0.0145193	0.0153781	0.0130429	0.0106037	0.0151495	0.0155525	0.0102686	0.0131613	0.0149905	0.0142801	0.015373	0.011644	0.0139478	0.0135505	0.011074	0.0144185	0.00991579	0.011446	0.0100034	0.0122536
RP5-994D16.3	0.0103308	0.0014331	0	0	0	0.00904186	0.00894211	0.00377835	0.0117614	0.00815663	0.00488894	0.0341435	0.00615724	0	0.0335866	0.0114783	0.0235178	0.00772095	0.0354177	0.0219787	0.0105956	0.0239798	0	0.00867008	0	0.0158803	0.0270881	0.0119703	0.0152436	0.00779866	0.0162023	0.003126	0.0187378	0.017469	0.00944335	0.0105692	0.00399928	0.0211693	0.0163294	0.016374	0.0191948	0.0438653	0.0119059	0.010479	0.00676381	0	0.011795	0.00418433	0.00939255
YBX1	0.00471363	0.016455	0.0104726	0.0201587	0.00610046	0.00355575	0.00292347	0.00314155	0.0145785	0.00745175	0.0103821	0.0129616	0.0209325	0.00924234	0.0260318	0.00162186	0.00317583	0.00208922	0.0625396	0.0164244	0.0207045	0.00406649	0.0262187	0.0109584	0.000765624	0.0160104	0.0330481	0.0138177	0.00216687	0.00287351	0.00623129	0.00186563	0.0220154	0.0408634	0.0031502	0.0176383	0.0106824	0.0148807	0.0159905	0.00478198	0.00816012	0.0102573	0.0179387	0.017328	0.00651658	0.00749175	0.00522732	0.00324273	0.00397859
LEPRE1	0.00726275	0.00997362	0.0122501	0.0041005	0.00428747	0.00703653	0.00838737	0.00814098	0.00897778	0.0126764	0.0102996	0.00812329	0.0229266	0.0127212	0.0104842	0.0174595	0.0123322	0.0104625	0.0149983	0.00757715	0.0171567	0.00999913	0.0110616	0.0306918	0.0106137	0.0183086	0.0112208	0.0230228	0.00950072	0.011619	0.0094653	0.0122983	0.0182095	0.0119331	0.0118572	0.0180461	0.0130451	0.0111265	0.0126045	0.00959999	0.0101369	0.0113534	0.0187822	0.0159088	0.0122718	0.00979709	0.00717232	0.00739193	0.00711051
C1orf50	0.00982727	0.00946207	0.0128791	0.0116235	0	0.00873236	0.00943316	0.00928104	0.00979809	0.00899906	0.0093551	0.00950993	0.0108345	0.0087789	0.0155115	0.0135227	0.0117873	0.00934215	0.0178222	0.0108949	0.0153268	0.0120382	0.0111301	0.0212942	0.00951492	0.0232343	0.0122687	0.0201958	0.0086923	0.0107036	0.0149002	0.0123851	0.0190148	0.014362	0.0111259	0.017574	0.012297	0.0124042	0.0116164	0.0116091	0.0101355	0.00821607	0.0139184	0.0110157	0.0115574	0.0108496	0.0102842	0.00998857	0.0105353
CCDC23	0.00286871	0.00495939	0.00658269	0.0118353	0.0019057	0.00341823	0.00313436	0.00297924	0.0211531	0.0118537	0.0134041	0.0115016	0.030498	0.00927874	0.0253366	0.00463322	0.00805056	0.00764347	0.0203608	0.0164584	0.0281187	0.00842198	0.0204131	0.0179368	0.00482437	0.0225338	0.0199041	0.0366857	0.0106382	0.0119779	0.00986145	0.00562965	0.0388949	0.0191842	0.00663137	0.0349425	0.00969442	0.0168515	0.0103779	0.00943457	0.00978239	0.0138713	0.0263212	0.0245942	0.0167154	0.00727862	0.00902758	0.00401524	0.00605041
ERMAP	0.039963	0.0147995	0.0111706	0.0156096	0.00947493	0.0264394	0.0368778	0.0369852	0.0153819	0.00563383	0.00620604	0.0111533	0.00350146	0.00647655	0.00645792	0.012806	0.0143764	0.0103602	0.0104328	0.00953624	0.00782319	0.00694481	0.00522517	0.00455588	0.0142851	0.00952867	0.00282977	0.00443254	0.00855245	0.0120598	0.0142865	0.0117815	0.0052203	0.00579781	0.0112377	0.00597454	0.0275838	0.00666263	0.0144189	0.00747141	0.0033042	0.0107889	0.00692609	0.000602686	0.0869112	0.0476468	0.016175	0.0119844	0.0197247
RP11-342M1.3	0.0224812	0.0086945	0.0112528	0.0386815	0	0.0166318	0.0332165	0.0259576	0.0498479	0	0	0	0	0	0.0118634	0.0429132	0.0496129	0.0589906	0.00275359	0.0131581	0.00638097	0.0609621	0	0.00915212	0.0380747	0	0.0022848	0.00573044	0.00297573	0.0210668	0.0131537	0.0221725	0.00656977	0.00572565	0.0310735	0	0	0.00177012	0.00182109	0	0	0	0	0	0.0681591	0.0112651	0.0264115	0.0101168	0.0206269
ZNF691	0.0141122	0.00825278	0.00400797	0.0296483	0	0.011811	0.0162992	0.0167126	0.013681	0.0170349	0.0115338	0.0147641	0.0066416	0.00844588	0.00954895	0.0113769	0.00706673	0.00903002	0.0153138	0.0129766	0.0082334	0.00710989	0.0103554	0.00387937	0.00612914	0.0109003	0.0123349	0.00371068	0.00658223	0.0084205	0.00868313	0.00975626	0.0136362	0.0120559	0.013615	0.00850108	0.0111539	0.0100237	0.00963604	0.0107394	0.0140417	0.00767988	0.011915	0.00229144	0.0466114	0.0388061	0.0167261	0.0169101	0.0151709
SLC2A1	0.0206771	0.00882524	0.0619649	0.0339451	0.0050389	0.00857019	0.0125937	0.0197182	0.0186012	0.00412331	0.00380418	0.0069629	0.00366946	0.0029701	0.00149098	0.00353616	0.00256111	0.00217146	0.00377265	0.00182518	0.00233979	0.00128721	0.0026087	0.00274747	0.0017209	0.00178608	0.00313067	0.00327457	0.00345782	0.00460953	0.00286856	0.00315421	0.00218807	0.00112309	0.000369261	0.00392328	0.00306379	0.00180943	0.00271469	0.00553029	0.00257984	0.00311786	0.00168414	0.00494255	0.00283055	0.00576326	0.0141528	0.00988909	0.012936
SLC2A1-AS1	0.0141617	0.00992841	0.00995055	0.0133933	0	0.0205544	0.0235327	0.018212	0.00818906	0.0105581	0.00795476	0.0177529	0.00297044	0.0111834	0.00407556	0.036876	0.0124991	0.0158228	0.0118738	0.0133355	0.0035647	0.0121946	0.00909245	0.0113251	0.0256776	0.00813093	0.00942693	0.00656964	0.0118722	0.0194626	0.0227686	0.0203385	0.0052332	0.0051633	0.0141156	0.00605672	0.00875335	0.00553942	0.00825814	0.013735	0.00651809	0.0117131	0.00468849	0.00464415	0.00500011	0.00128793	0.00577912	0.00673865	0.0111971
EBNA1BP2	0.00812987	0.00744354	0.00605551	0.0159513	0.00781436	0.00697481	0.00774983	0.00751512	0.018789	0.0121374	0.00806656	0.0189882	0.0134332	0.011778	0.0167491	0.013115	0.0157172	0.0157522	0.0165727	0.0196011	0.0168787	0.0172238	0.0131766	0.0108691	0.00944258	0.0203554	0.0114308	0.0170091	0.0105329	0.0149423	0.0192648	0.00789654	0.0197952	0.0145819	0.0106465	0.0225366	0.0158309	0.0125877	0.012713	0.0108016	0.0122771	0.00894633	0.00744896	0.0184505	0.00777556	0.00674873	0.0147319	0.00744463	0.0115895
WDR65	0.00336062	0.00811108	0.00496665	0.00520886	0.042902	0.00404958	0.00693474	0.00255634	0.00520805	0.00864871	0.00926802	0.0083853	0.0079075	0.00210813	0.00125444	0.0362186	0.0239064	0.02871	0.0355047	0.0249325	0.00492414	0.031754	0.0111378	0.00627532	0.0370533	0.045326	0.0159271	0.0113677	0.0102635	0.0208368	0.0333658	0.0223198	0.0124695	0.0202142	0.0167364	0.012344	0.0110864	0.0164308	0.0115333	0.00515604	0.0105898	0.00446901	0.0049465	0.0150838	0.00564034	0.0071073	0.00739541	0.00570013	0.00488829
TMEM125	0.000511425	0.00022114	0.00120613	0.00112217	0	0.00374674	0.00242501	0.000474446	0.0480426	0.0022409	0.00387084	0.00451026	0	0.00156862	0	0.00458114	0.00407088	0.00267013	0.00461909	0.00306859	0.000371315	0.00711481	0.00179369	0	0.00178663	0.00158908	0.00149854	0.00108998	0.0014428	0.00252959	0.0037389	0.00105247	0.00111306	0.000606016	0.00104433	0.000391178	0.00259591	0.00256547	0.000434518	0.000848452	0.00265687	0	0.00281638	0	0.0032291	0.00246445	0.239415	0.104837	0.125951
TIE1	0.000762638	0.00143366	0.000791442	0.000970769	0	0.00087334	0.00180173	0.00112618	0.00363174	0.000855519	0.000579051	0	0	0.000686619	0.00111222	0.0224352	0.0135724	0.0227055	0.00565228	0.00748977	0.00122274	0.0178837	0.00175867	0.000425156	0.0147066	0.00148703	0.00282263	0.00115246	0.000709232	0.0020472	0.0330545	0.00150091	0.00115304	0.000691684	0.00249038	0.000619664	0.000862448	0	0.000998934	0.00078788	0.00149438	0.00253395	0.00196109	0.00309017	0.00165768	0	0.0106382	0.00838737	0.00752583
MPL	0.00421206	0.00165978	0	0.00789193	0	0.00225833	0.00665334	0.00595542	0.00867943	0.00338783	0.0163095	0	0.0186456	0.0102459	0.00408966	0.177789	0.17953	0.115804	0.00842574	0.0131695	0.00263226	0.0395003	0.00703602	0.0019466	0.0592626	0.00596507	0.00581099	0.00496583	0.00346299	0.0110966	0.00831886	0.00669135	0.00685787	0.00376205	0.00401166	0.00678411	0.00356545	0.00448046	0.00301474	0	0.00385262	0.00670543	0.00184134	0	0.00874293	0	0.0103303	0.00953431	0.00687491
RP1-92O14.3	0.0104088	0.00872904	0	0.00344012	0	0.0153933	0.01574	0.0181213	0.0159223	0.008406	0.00721541	0	0.00483561	0.0135824	0.00654033	0.015642	0.00469987	0.0110278	0.00876166	0.00866194	0.00727274	0.0204031	0.00505209	0.00923147	0.00844231	0.0144215	0.00400546	0.0170243	0.00309819	0.00809759	0.00843373	0.0094018	0.00637478	0.00888552	0.0116855	0.00389068	0.00647707	0.00686785	0.00492051	0.00491845	0.0052303	0.0033217	0	0.00737401	0.0284724	0.0183088	0.0811071	0.0952302	0.0743228
CDC20	0.000944742	0.00857136	0.0707572	0	0	0	0.00495921	0.00798379	0.0422639	0	0	0.0150283	0.00967724	0	0	0.0301278	0.0481651	0.0265582	0.00722856	0.00460999	0.0268218	0.0391512	0	0.00572822	0.0214476	0.0267891	0.00779562	0.00717955	0.00118089	0.00187864	0.0151102	0.00970513	0.0107389	0.00677315	0	0.00343974	0.00356499	0.00714166	0.00172133	0	0.00435776	0	0	0	0.0115775	0	0.0768189	0.0273412	0.0302831
ELOVL1	0.0132801	0.00597609	0.00595916	0.0104361	0	0.0152333	0.0151458	0.0189386	0.035705	0.00495454	0.00373812	0.00267409	0.00477243	0.0053145	0.000982034	0.00584676	0.00675571	0.00615708	0.00619832	0.0046475	0.00495752	0.00238546	0.00294777	0.00220483	0.00580057	0.00326312	0.00360893	0.00358038	0.00381486	0.00388068	0.0137634	0.00320236	0.00867596	0.00508913	0.00752421	0.00228259	0.00460208	0.00333091	0.00375231	0.0069756	0.00513351	0.00639808	0.00403004	0.00496701	0.014138	0.0131967	0.136292	0.0572934	0.100177
MED8	0.00847903	0.00694885	0.00792465	0.0150551	0.0137998	0.00681358	0.00830648	0.0082732	0.0196912	0.0132704	0.0120515	0.00983586	0.0167669	0.0120688	0.0120135	0.0160196	0.0217725	0.0253019	0.0152316	0.0133729	0.0131996	0.0157104	0.00775607	0.00591002	0.0241098	0.0150777	0.0108999	0.0091156	0.00885259	0.0129894	0.0180368	0.0110006	0.0146296	0.013067	0.00842783	0.0137009	0.0123949	0.0124001	0.00724099	0.0125943	0.0106867	0.0100249	0.0143826	0.00818063	0.0100654	0.00250946	0.0155562	0.0122753	0.011459
SZT2	0.0126732	0.0113796	0.00540392	0.0119683	0.00805703	0.0168887	0.0180226	0.0141304	0.00955747	0.0141441	0.0114107	0.00942223	0.00848162	0.01051	0.0120487	0.0156267	0.0124849	0.00971736	0.0103807	0.00620588	0.0100528	0.00688553	0.0113567	0.00506519	0.0143745	0.00647986	0.00860386	0.00438355	0.00713736	0.0108137	0.0132468	0.00945909	0.00688757	0.00929806	0.0102495	0.00703522	0.0107471	0.00948605	0.00878423	0.0106173	0.0133248	0.0116676	0.00822573	0.00474655	0.0187665	0.0151811	0.0191123	0.0233333	0.0247129
SZT2-AS1	0	0.00555914	0.0700504	0	0	0	0.0147884	0	0	0	0.0150067	0	0.0460383	0.0180122	0	0.0032592	0.00890429	0	0.00340744	0.0043288	0.00677165	0.00845255	0.0114946	0.0123762	0	0	0.00633674	0.0231641	0.0039627	0	0	0.00919875	0.0184025	0.00473455	0.0256489	0.0150651	0.0340786	0.00743249	0	0.0112498	0	0.0148929	0.0541387	0	0.0111356	0	0	0.00263482	0
HYI	0.00615715	0.0116559	0.0138176	0.0129557	0.00855589	0.0132966	0.0134768	0.00965139	0.0126845	0.00620215	0.00736049	0.0104908	0.0223146	0.00684516	0.0167519	0.0075165	0.0119902	0.0114319	0.0156415	0.00966692	0.0224898	0.0118045	0.0125978	0.0151443	0.00636483	0.00905321	0.0102089	0.0213576	0.00445968	0.00954717	0.0154139	0.00667452	0.0249101	0.00988271	0.00459933	0.0199942	0.0084345	0.0088884	0.00525063	0.00886063	0.00790704	0.0107055	0.0209429	0.0226451	0.0158097	0.0059266	0.0119245	0.00755296	0.0115091
HYI-AS1	0.0183117	0.0103711	0.00296572	0.02249	0.0420361	0.0148189	0.013524	0.0124704	0.0150177	0.00531937	0.0155159	0.0128522	0.0123905	0.00635158	0.0096145	0.0111366	0.0190835	0.0106914	0.0162013	0.0119487	0.0137878	0.0162243	0.00920855	0.00626415	0.0123303	0.0128819	0.0107987	0.00943401	0.00700491	0.0166706	0.0132241	0.0111404	0.0146163	0.0123479	0.00546531	0.0126501	0.0108887	0.0117362	0.0097773	0.0103668	0.0150755	0.0113152	0.0089658	0.00775579	0.00617079	0.00602069	0.00922188	0.00691238	0.00787323
PTPRF	0.0123745	0.01339	0.0145292	0.0178003	0.0152241	0.0153049	0.0136844	0.0156657	0.0234639	0.00719544	0.0040751	0.0170461	0.00655923	0.00841821	0.00649206	0.0207752	0.0209123	0.0279757	0.0311288	0.0283192	0.00772551	0.0324767	0.0116696	0.0118138	0.0242649	0.0125566	0.0143274	0.0147794	0.00941528	0.0112741	0.0201666	0.00646011	0.0127156	0.0119363	0.00499145	0.00702443	0.00919542	0.00613529	0.00556228	0.00124737	0.00514232	0.00146052	0.00484618	0.0078203	0.00280906	0.00142327	0.020783	0.0205461	0.0251549
KDM4A	0.0123014	0.0102513	0.00873314	0.010061	0.00324259	0.0132897	0.0135725	0.014501	0.0107494	0.0113635	0.0116023	0.0117753	0.0111129	0.0123689	0.00823324	0.0192799	0.0159082	0.0150667	0.010261	0.00825269	0.0122692	0.0142935	0.00997016	0.0116365	0.0145245	0.014482	0.00973502	0.0125091	0.0102039	0.0111374	0.0122083	0.0101063	0.0133619	0.0101463	0.00666389	0.0122736	0.0136524	0.0102664	0.00882938	0.0107976	0.0102639	0.0087125	0.0133049	0.00968253	0.0141065	0.0113752	0.0135742	0.0140016	0.0147586
KDM4A-AS1	0.00680818	0.021448	0.0118843	0.026053	0	0.00769951	0.0103023	0.0106424	0.00446493	0.0102031	0.0110708	0.00524151	0.0264022	0.0134608	0.0106948	0.0123326	0.00965346	0.00863143	0.014917	0.0104243	0.034757	0.00652494	0.0123753	0.0142294	0.0103756	0.00609479	0.00758256	0.0156994	0.00657379	0.00950712	0.0133966	0.00382368	0.0283563	0.0122073	0.00482343	0.0267258	0.0128196	0.0115075	0.00632171	0.004993	0.0115558	0.0131668	0.0194117	0.0160178	0.0114754	0.00459024	0.0105337	0.00697297	0.00785629
ST3GAL3	0.0112956	0.0129141	0.0125412	0.0129402	0.0190658	0.0115888	0.0100544	0.0101406	0.00586075	0.0128164	0.0108175	0.0135279	0.00699452	0.0114321	0.0122277	0.0154231	0.0128682	0.0127467	0.0120171	0.0109842	0.0105925	0.0154777	0.0114028	0.0130622	0.0139328	0.0116292	0.00851544	0.0105783	0.00909751	0.0098425	0.00942967	0.0110943	0.00946943	0.0115571	0.0113643	0.00798737	0.0126442	0.0111374	0.0113074	0.0109773	0.0127571	0.0121344	0.00719168	0.0085316	0.0130541	0.0129821	0.00863774	0.0102467	0.0108677
RP11-184I16.4	0.00693782	0.0135738	0.00526102	0.0420089	0	0.00668781	0.0078807	0.00732165	0.00601982	0.0252104	0.0118486	0.00888857	0.0134949	0.0239191	0.0101848	0.0107876	0.0110953	0.0107927	0.0153411	0.0135373	0.0164876	0.0108179	0.00723418	0.0204878	0.00956633	0.0136253	0.00802971	0.0197985	0.00678132	0.00709374	0.00453478	0.00998008	0.0259309	0.0108537	0.00487269	0.0195894	0.0089098	0.00781206	0.00536755	0.0109365	0.0122614	0.00583437	0.0180024	0.014721	0.00668731	0.00929637	0.00597779	0.00537848	0.00550196
ARTN	0.00522228	0.0110178	0.00849335	0	0	0.00723365	0.00611545	0.00362852	0.0077154	0.0142865	0.0456102	0	0	0	0.00916501	0.010807	0.00727078	0.0127408	0.0119592	0.0295336	0.0221547	0	0.00968898	0.0120611	0.00566512	0.0119243	0.0114585	0.0100367	0.00249624	0.0102961	0.0139097	0.00275224	0.0330992	0.0147901	0.00705368	0.0230156	0.0070136	0.0155493	0.0167741	0.00932093	0.0309911	0.0040318	0.0085248	0.01793	0.0096532	0	0.00528311	0.00358294	0.00161533
RP11-7O11.3	0.00876336	0.0138793	0.0143714	0.0342199	0	0.00934102	0.0131831	0.0122183	0.0120409	0.0139874	0.0156741	0.0166218	0.0133321	0.0133777	0.00742121	0.00834584	0.0074269	0.00717337	0.010119	0.00899724	0.0146895	0.00670931	0.00834043	0.014985	0.00688875	0.0107999	0.0068127	0.015276	0.00541205	0.00986264	0.00931376	0.00743815	0.0173992	0.012252	0.00601345	0.0186868	0.00750924	0.0109099	0.00859011	0.0106585	0.0141302	0.0134443	0.00773872	0.0107106	0.0133334	0.00996188	0.0160289	0.0137926	0.0135036
IPO13	0.0102324	0.00668949	0.00339321	0.00725495	0.0135353	0.00966077	0.0101433	0.014339	0.0261662	0.0120685	0.00634335	0.00670608	0.00473197	0.00735401	0.00698135	0.00927029	0.011946	0.0117547	0.0106892	0.00727164	0.00474616	0.0160527	0.00677367	0.00627756	0.00825641	0.00872566	0.00929034	0.00636106	0.0101452	0.0121197	0.0110181	0.00940847	0.00814866	0.0100728	0.0125457	0.00597975	0.0103153	0.00804608	0.00894576	0.0124475	0.0109032	0.00763835	0.00231573	0.00255761	0.00705086	0.00929147	0.063155	0.0471244	0.0571516
DPH2	0.0127458	0.0107923	0.00291246	0.0225196	0	0.0126771	0.0113927	0.0107335	0.023912	0.0151204	0.0171207	0.0127719	0.00980283	0.0162003	0.010446	0.0129009	0.015937	0.0149886	0.0149601	0.0128616	0.0155029	0.00501486	0.0109344	0.00488699	0.0102937	0.0128151	0.0134353	0.00640237	0.0143109	0.0213404	0.016181	0.0094672	0.0207378	0.0126167	0.00468442	0.015246	0.0190526	0.0144339	0.00901345	0.0162241	0.0127943	0.012001	0.00331671	0.00696747	0.00519743	0.00387257	0.0134634	0.00717478	0.00898038
ATP6V0B	0.0087685	0.0150268	0.00944053	0.0131357	0.00820556	0.00642703	0.00493746	0.00862394	0.052017	0.0115392	0.0104167	0.0125192	0.00846927	0.00920163	0.0166638	0.00502122	0.0140569	0.016932	0.0100642	0.0183524	0.00951377	0.0345242	0.010003	0.00429322	0.00687842	0.00817772	0.0149299	0.0112023	0.0153474	0.0174421	0.0164793	0.0111364	0.014313	0.0128861	0.0103336	0.0122279	0.0100509	0.0140834	0.011045	0.0123436	0.0107329	0.0128269	0.00864291	0.00886278	0.0101258	0.00937156	0.0130287	0.00562416	0.00733503
B4GALT2	0.00800176	0.010526	0.00794771	0.00739425	0.004182	0.00667755	0.00477786	0.00679459	0.0278445	0.00805713	0.00860556	0.00978955	0.0101465	0.00783781	0.00722224	0.0112147	0.0183083	0.0234786	0.0248154	0.0294995	0.0155178	0.0390903	0.0124427	0.0141551	0.013931	0.0189357	0.0185256	0.0234796	0.0154123	0.0205436	0.0279979	0.017422	0.0273695	0.0214526	0.0198915	0.0159381	0.0102902	0.0116194	0.00969698	0.00583366	0.00779119	0.00870093	0.00908876	0.0158452	0.003728	0.00183287	0.00630435	0.00431746	0.00615301
CCDC24	0.00774667	0.00894991	0.00243364	0.0144989	0.00322401	0.0104583	0.0116789	0.00869564	0.0114928	0.00896537	0.0108584	0.00863221	0.005469	0.0120393	0.00644369	0.0263803	0.0212929	0.0295953	0.0305491	0.019177	0.00529459	0.0243515	0.0101366	0.00891447	0.0316499	0.0154604	0.024006	0.0115013	0.0193957	0.0196569	0.0271827	0.0244709	0.0241586	0.0247214	0.022798	0.0147077	0.0140254	0.0208164	0.0124028	0.00668739	0.012782	0.00993611	0.00313483	0.00734947	0.0058772	0.00341085	0.00187429	0.00175386	0.00233835
SLC6A9	0.00498239	0.0669834	0.0179195	0.00377871	0.00880644	0.00876997	0.00597987	0.00179806	0.0149831	0.00595997	0.00557265	0.00865613	0.00299316	0.00863696	0.00500223	0.010978	0.00767746	0.00817552	0.0112305	0.00480285	0.00448921	0.0113606	0.00891162	0.00432214	0.00648443	0.0228257	0.0106052	0.00675907	0.00721397	0.00938305	0.0079103	0.00515523	0.0101892	0.00865898	0.00436472	0.00720891	0.014252	0.0130162	0.00491146	0.00480558	0.00727026	0.00590765	0.00236898	0.00360673	0.00383713	0.00264645	0.0467066	0.0424732	0.078336
RP5-1198O20.4	0.00266264	0.0134294	0.00666868	0.00601399	0.0166903	0.00567954	0.00529177	0.00160111	0.00977749	0.00109535	0.00696701	0.00413463	0.00501772	0.00342095	0.0028608	0.016132	0.014329	0.00783178	0.00536209	0.00268254	0.00543482	0.00682234	0.00283194	0.00171206	0.00690515	0.0133464	0.0046965	0.00332505	0.00359377	0.00673832	0.00350766	0.00532228	0.0097893	0.00725173	0.00456132	0.00646957	0.00885816	0.00423226	0.00279287	0.0064877	0.00565035	0.00712593	0.00418587	0.00561491	0.0306443	0.0261028	0.0352383	0.0341642	0.0313562
KLF17	0	0.0129121	0	0	0	0	0.00192104	0.00365515	0.016948	0	0	0	0	0	0	0.0103245	0.00801254	0.0105994	0.00776538	0.00467617	0	0.0097783	0.0121829	0.03264	0.0148325	0.0439931	0.0225378	0.00420376	0.00406164	0.00594301	0.0166476	0.0200452	0.00897986	0	0.0279097	0.00468117	0	0.0141074	0.00574294	0	0	0.0174117	0	0.02767	0.0138216	0	0.00673205	0.00815386	0
DMAP1	0.00918311	0.00843348	0.0067314	0.0128189	0	0.00920833	0.0104605	0.0116028	0.0166363	0.0129084	0.0140677	0.00922693	0.0167169	0.0131483	0.00973251	0.0136881	0.0152812	0.015434	0.0116584	0.010151	0.0142127	0.0151414	0.0122349	0.00660042	0.00908982	0.0108949	0.0114426	0.00964743	0.011623	0.0114252	0.00997048	0.00912439	0.0133937	0.0109884	0.0120348	0.0155249	0.0130334	0.0116418	0.00999356	0.0124295	0.0140262	0.012811	0.0120076	0.0106221	0.00938653	0.00578256	0.0103567	0.00991399	0.0100917
ERI3	0.0237642	0.0179058	0.0108338	0.0163337	0.0332114	0.0281345	0.0252119	0.0241349	0.0111856	0.009409	0.00950974	0.0111816	0.00997288	0.00791072	0.0113142	0.01275	0.00852456	0.00882111	0.0110235	0.00830509	0.0102845	0.0172898	0.0113166	0.0132835	0.00921809	0.00903527	0.0100158	0.0109374	0.0101212	0.0109051	0.0107454	0.00984521	0.00820489	0.00870817	0.00891891	0.0101084	0.010483	0.0114405	0.0117657	0.00922186	0.00998454	0.00907169	0.0117372	0.0101651	0.0139747	0.0140189	0.0131488	0.0172869	0.0152808
RNF220	0.000793648	0.00102807	0.00109293	0.00138856	0.00107143	0.00650352	0.00651635	0.00216822	0.0120983	0.000836087	0.000798382	0.00108298	0.00074476	0.00065444	0.000632725	0.000839525	0.000679485	0.000648723	0.00045964	0.000308199	0.000729989	0.000428702	0.000398035	0.000739806	0.000685419	0.0005807	0.000434407	0.00105901	0.00062866	0.000827726	0.000826668	0.000830774	0.000838571	0.000490263	0.000986124	0.000627623	0.000865689	0.00447149	0.0011485	0.00107237	0.000787137	0.00107414	0.000547057	0.000681758	0.00333838	0.00302093	0.115147	0.149522	0.171243
TMEM53	0.0166778	0.0125508	0.00787617	0.0161989	0.00713078	0.0159514	0.0185294	0.0180455	0.0156659	0.0138936	0.01366	0.0106836	0.0139569	0.0126176	0.00868899	0.0121922	0.00814434	0.00942584	0.0232743	0.0118095	0.0105107	0.00848784	0.0122359	0.00423055	0.00947296	0.0118203	0.0124215	0.00786105	0.00776609	0.00917894	0.00845019	0.00794775	0.0122197	0.0143475	0.0106869	0.0117285	0.00698594	0.0136114	0.0109614	0.00913553	0.011957	0.0103454	0.00722949	0.00715337	0.0109519	0.00514267	0.0157138	0.0129345	0.0147803
C1orf228	0.0232028	0.0152646	0.00270805	0.0279079	0.0143622	0.0654096	0.0550816	0.041791	0.00720908	0.00708134	0.0108676	0.012434	0.00273542	0.0122087	0.00722427	0.0162367	0.00987268	0.0157646	0.0216239	0.0177932	0.00913529	0.0207571	0.0124132	0.00552767	0.0173564	0.0228733	0.00826561	0.00517183	0.00998965	0.0086974	0.0104993	0.0150373	0.0082564	0.0107973	0.0265731	0.0103793	0.017212	0.0163099	0.0183085	0.0136614	0.0128079	0.0122227	0.003451	0.00767127	0.00515273	0.00372288	0.00271323	0.00400815	0.0047458
KIF2C	0.00867685	0.0214639	0.0635329	0.00880712	0	0.00699546	0.0163639	0.00760645	0.0110588	0.0102509	0.00978497	0.00927043	0.013243	0.00990679	0.0094807	0.0131853	0.00466912	0.0086032	0.0125056	0.0104821	0.0322952	0.0381257	0.00933319	0.0119106	0.00969716	0.0166132	0.00695262	0.00908193	0.00824952	0.0109516	0.00999779	0.00673002	0.0133349	0.00819232	0.00970035	0.0101054	0.0247665	0.0108294	0.0057963	0.00479911	0.0100022	0.00586525	0.0114565	0.00615968	0.0108012	0.0440395	0.00566798	0.00565774	0.00438783
RP11-269F19.2	0.0106078	0.0103493	0.00470495	0.00748589	0	0.012531	0.0191367	0.0163025	0.00620946	0.0169489	0.0212953	0.0253163	0.00787789	0.00941318	0.0137599	0.0111301	0.00850539	0.0100533	0.0161568	0.0101062	0.0179465	0.0152871	0.00942021	0.00477779	0.00571362	0.00499003	0.00590606	0.00597824	0.0101729	0.00876919	0.0140234	0.00857365	0.0108437	0.0135028	0.0113727	0.0138688	0.0145665	0.0111984	0.00891004	0.0169016	0.0174193	0.0103297	0.0131896	0.00176687	0.00599334	0.00163802	0.0137047	0.0141207	0.0164102
BEST4	0.00117076	0.000861877	0	0	0	0.000851905	0.00129073	0.00243545	0.00247396	0.0109799	0.0124081	0.0302187	0.00562262	0.00922449	0.00536063	0.00593912	0.00498136	0.0112902	0.0573177	0.0131652	0.00297171	0.00844681	0.0145019	0.0033619	0.0154598	0.0251383	0.0229913	0.00620602	0.00673016	0.0113054	0.0238222	0.00269195	0.014129	0.0281095	0.00201379	0.00740248	0.0227775	0.00782709	0.0099222	0.0108048	0.00551487	0.0186263	0.00257405	0.00314917	0.00123955	0	0.000758196	0	0.000477921
PLK3	0.00379046	0.00767666	0.013077	0.00547535	0.0106207	0.00419231	0.00435957	0.00526262	0.00882297	0.00891502	0.00525557	0.0121328	0.0108978	0.0088117	0.00407017	0.0055748	0.00544551	0.00501067	0.0189385	0.00675116	0.0166146	0.00798837	0.00642437	0.018441	0.00621334	0.0146683	0.0120786	0.0152764	0.00826351	0.00817023	0.00891443	0.00595675	0.0242013	0.0157418	0.0122772	0.0135389	0.0118771	0.00967175	0.00828155	0.0080249	0.00706115	0.0133004	0.00548898	0.015517	0.0309949	0.0571816	0.00313015	0.00219026	0.00479005
BTBD19	0.00988974	0.0118575	0.00647563	0.00843215	0.0354351	0.0104305	0.0198294	0.014323	0	0.00849659	0.014189	0.050091	0.00450204	0.00171013	0.00195683	0.0450995	0.013656	0.0166811	0.00722394	0.00695655	0.00145373	0.0123896	0.00184985	0.00314377	0.0214026	0.0109901	0.00370371	0.00537644	0.00783284	0.0233825	0.0346827	0.0241187	0.00425201	0.0102047	0.0236346	0.00353459	0.00535505	0.0105554	0.00539136	0.0129374	0.00575218	0.0201256	0	0.00376902	0.0391113	0.0499779	0.00128412	0.00271822	0.00211659
PTCH2	0.00498953	0.01183	0.00526283	0.00526184	0.0047859	0.00645244	0.00692497	0.00480706	0.00636807	0.015529	0.0143621	0.0133718	0.00904711	0.0154365	0.0174792	0.0130177	0.00687773	0.0128128	0.0267787	0.0120746	0.00915967	0.0139185	0.0103565	0.00986205	0.0154263	0.0174179	0.0235232	0.0152014	0.0107926	0.0113238	0.0173781	0.0112445	0.021361	0.023716	0.00964691	0.0231651	0.0153619	0.0205887	0.0163	0.0145309	0.0173705	0.0133254	0.00623141	0.011853	0.0024504	0.00226461	0.00142469	0.0015911	0.0013479
EIF2B3	0.00926617	0.0108877	0.00585351	0.0110422	0.0136268	0.011984	0.0104952	0.0114109	0.00847809	0.0138957	0.0156568	0.0123156	0.00824892	0.0134708	0.0123872	0.0156632	0.0101903	0.0113581	0.0149841	0.0105054	0.0101034	0.0115164	0.0100898	0.00438459	0.0129132	0.0109467	0.015546	0.0066671	0.0112876	0.0134544	0.0133079	0.0133497	0.0080601	0.0143295	0.0114519	0.0107751	0.0105677	0.0130778	0.011659	0.0166291	0.0139791	0.0141443	0.00763378	0.00639768	0.0162938	0.011704	0.0111864	0.0118434	0.0118758
HECTD3	0.00994797	0.00773922	0.00817485	0.0078346	0.0108372	0.010015	0.0104242	0.00932897	0.0178836	0.0160676	0.0119653	0.0112343	0.00794489	0.0118797	0.00923554	0.0142285	0.00765308	0.00895986	0.0240834	0.0120891	0.014013	0.013911	0.0145827	0.0180512	0.012918	0.0210412	0.0180043	0.019982	0.0126447	0.0125304	0.0156648	0.010106	0.0187193	0.0215383	0.0109151	0.0116052	0.0152984	0.0143471	0.0111386	0.0157854	0.0149482	0.0085991	0.00964751	0.0121926	0.0123313	0.0147613	0.00911442	0.0102207	0.0090578
UROD	0.0115124	0.0128181	0.0110046	0.0272579	0	0.00876404	0.0120144	0.0144698	0.0268044	0.00784888	0.0129383	0.0195865	0.0155125	0.0178188	0.00948807	0.010169	0.0130008	0.00879008	0.0183263	0.0138417	0.00925095	0.00942009	0.0117926	0.00717445	0.00773289	0.0130358	0.0144054	0.0116813	0.0112108	0.0133817	0.0123958	0.00749406	0.0153879	0.0166685	0.0102546	0.0123512	0.0105367	0.0110368	0.0127916	0.018268	0.0154004	0.0117259	0.00652497	0.00672242	0.01223	0.00592142	0.0168373	0.0068716	0.0116546
ZSWIM5	0.0118038	0.0129377	0.00694569	0.00985403	0.00881972	0.0134228	0.0136703	0.0124666	0.0064226	0.0115031	0.0134267	0.0174699	0.0223221	0.0122429	0.019683	0.00836597	0.0106601	0.00947147	0.00924144	0.00815648	0.0174979	0.00997246	0.0124231	0.00757337	0.00883432	0.00744653	0.0109054	0.00713282	0.0085422	0.00950496	0.00812291	0.00922405	0.00861291	0.00850262	0.00736264	0.0119847	0.0070791	0.0114802	0.00794266	0.0141534	0.012284	0.0104795	0.0239224	0.0120718	0.00279819	0.00239278	0.00761205	0.00859122	0.00972909
HPDL	0.101353	0.0316783	0.0136622	0.0316291	0	0.0348809	0.0453143	0.047034	0	0.0126085	0.00734723	0	0	0.0190819	0	0	0.00370982	0	0.00718362	0.00474226	0.0654138	0.00459393	0.0122033	0.00646868	0	0.0191559	0	0.0114119	0.00631853	0	0	0	0.015504	0.00719101	0	0.0212042	0	0.00236601	0	0	0	0.00713732	0.00855691	0	0.0035785	0.00908279	0.00271902	0.00272	0.00302447
MUTYH	0.0173944	0.0180501	0.0115189	0.0280447	0	0.0169668	0.0222367	0.0225109	0.0107841	0.00982888	0.0122788	0.00486144	0.0144011	0.011452	0.0139385	0.00730311	0.00602865	0.00516601	0.00966389	0.00602181	0.0193555	0.00353994	0.00804627	0.00800266	0.00419609	0.00895265	0.00896136	0.0107915	0.00541039	0.0065846	0.01045	0.00453821	0.0161458	0.0111917	0.00630776	0.0192722	0.00869902	0.00769283	0.00421274	0.0131079	0.0102639	0.00880387	0.0171887	0.017263	0.0137158	0.0130953	0.0161536	0.0151866	0.0146121
TOE1	0.0162354	0.012745	0.0084517	0.0298804	0	0.0106866	0.0180198	0.0170498	0.0173272	0.0192946	0.0132908	0.00459032	0.0176159	0.0223035	0.0122646	0.0105582	0.0101552	0.00559533	0.00938369	0.00896132	0.0214731	0.00621264	0.00834771	0.00434487	0.00805752	0.00403683	0.00537433	0.00646548	0.00795985	0.0107024	0.0121941	0.00320484	0.0151834	0.00742229	0.00370442	0.0114649	0.011898	0.0122637	0.00769232	0.0166508	0.0147086	0.0130888	0.0117163	0.0105956	0.0192495	0.00947715	0.0178728	0.0120864	0.0112748
TESK2	0.0199555	0.0123479	0.000889679	0.0111074	0.0151505	0.0372909	0.0362881	0.0264414	0.012036	0.00233803	0.00359014	0.00192684	0.00259746	0.00359558	0.00337411	0.00989116	0.00280883	0.0168402	0.015668	0.0130415	0.00349082	0.0135502	0.00205927	0.00414912	0.0111154	0.00391482	0.0406757	0.00817888	0.00972698	0.0225292	0.0184305	0.00779637	0.00311777	0.0312441	0.003202	0.0032064	0.00181642	0.00259658	0.0023345	0.00219378	0.00260137	0.00158396	0.00290948	0.00234603	0.0092297	0.0141499	0.0588328	0.0653775	0.076271
CCDC163P	0.0189798	0.0362234	0.00550265	0.0405008	0	0.0509019	0.0388545	0.0767241	0.0297553	0.0117071	0.0269157	0.0418121	0	0.00411517	0	0.00983327	0.00571171	0.00364633	0.0160301	0.0115984	0	0.00406144	0.00263641	0.00574872	0.00151192	0	0.00994371	0.00711447	0.00564393	0.00128937	0.023936	0	0.00862216	0.0192718	0.0067213	0.013591	0.0037712	0.0127351	0.0039585	0.0206068	0.0168705	0.00506536	0.0126938	0.00573254	0.013169	0	0.0177193	0.0113908	0.014002
MMACHC	0.00975286	0.00561787	0.00143905	0.00586754	0.00763648	0.00760389	0.0138823	0.0115951	0.0149972	0.0167398	0.0250702	0.0141402	0.0084892	0.0150266	0.00350556	0.0156827	0.0107578	0.0129229	0.0208199	0.0110448	0.00809736	0.0117574	0.00674436	0.0058231	0.0128923	0.00984083	0.0145058	0.00645252	0.0113666	0.00991824	0.00710128	0.0105567	0.00860679	0.0164159	0.0145249	0.00905374	0.0152848	0.0124948	0.0109456	0.018421	0.0164175	0.0105946	0.00744992	0.00439329	0.00731811	0.00390201	0.0212179	0.0237898	0.0169867
PRDX1	0.0120138	0.0186838	0.0222652	0.106235	0.00748709	0.0173648	0.0108944	0.0107824	0.0420783	0.00792789	0.00793888	0.00779341	0.0140785	0.00708327	0.010925	0.0018906	0.0031563	0.00406773	0.00723483	0.00975029	0.0151219	0.00462193	0.00884144	0.0151641	0.00275633	0.00788686	0.00794635	0.0281928	0.00530263	0.00522217	0.00768159	0.00348409	0.0189229	0.00911038	0.00476881	0.0153308	0.00543117	0.00663734	0.0072231	0.00670643	0.00765684	0.00687799	0.0115774	0.0129324	0.00927012	0.0169143	0.0370741	0.00740233	0.0194895
AKR1A1	0.00731228	0.0139232	0.0119576	0.014591	0.00441961	0.00879687	0.00929094	0.0082649	0.0126997	0.0084143	0.0103242	0.0100388	0.0183079	0.00706166	0.0180498	0.00885661	0.00608667	0.00661943	0.0130014	0.0077428	0.0335116	0.00524711	0.0128944	0.0120907	0.00872564	0.0260255	0.00953162	0.0141641	0.00652185	0.00686756	0.00844652	0.00498002	0.0224769	0.0141892	0.00755164	0.0258214	0.0113283	0.0143649	0.00988169	0.00737153	0.0109751	0.00781368	0.0217253	0.0188503	0.0500857	0.0385637	0.0140399	0.01087	0.0137005
NASP	0.0166391	0.0150434	0.00887632	0.0152401	0.00846766	0.0178358	0.0189962	0.0204477	0.00945624	0.0102213	0.0143725	0.011659	0.0145294	0.0120306	0.0127983	0.00645419	0.00704197	0.00581515	0.00677707	0.00560211	0.0184791	0.00368145	0.0106714	0.0101177	0.00472051	0.00552026	0.00816517	0.00917376	0.00756068	0.00838179	0.00701379	0.00505188	0.0111815	0.00739779	0.00538522	0.0154416	0.00730615	0.00996851	0.00769623	0.0108334	0.012003	0.00847891	0.0130098	0.0146053	0.012366	0.0089434	0.029662	0.0311176	0.0400235
CCDC17	0.0454854	0.019661	0	0.0158783	0	0.036603	0.0275902	0.0414785	0.0152965	0	0.00908349	0	0	0.0106863	0	0.0034232	0.0129944	0.00529113	0.00213414	0	0.00439324	0.00959907	0	0.0300546	0.00810005	0.0222592	0.00468762	0.0125395	0	0.0131331	0.00706705	0.0103724	0.00874315	0.00249274	0	0.011295	0	0.00315624	0.0060164	0.00571609	0.015232	0	0	0.0333013	0.042975	0	0.0459133	0.059123	0.0591314
GPBP1L1	0.0225732	0.0142712	0.0214698	0.0161507	0.00992843	0.0163527	0.0217509	0.0223983	0.0100167	0.0115824	0.00931877	0.00995854	0.0126889	0.00939476	0.010513	0.00936587	0.00918726	0.00816158	0.00878668	0.00786196	0.0118129	0.00724104	0.00915958	0.0101813	0.00804459	0.0100023	0.00788846	0.00850858	0.00758289	0.00874788	0.00884386	0.00848253	0.00942046	0.0086081	0.0105608	0.0102965	0.0102622	0.00954058	0.00911984	0.0103536	0.0104036	0.00975554	0.0100544	0.00975771	0.0262511	0.0232697	0.0182605	0.0174813	0.0213742
TMEM69	0.00897879	0.00842172	0.00772964	0.0124386	0	0.00850493	0.00972307	0.0116863	0.00641536	0.0110446	0.0155073	0.0163027	0.0139298	0.0159045	0.0140971	0.010051	0.0108623	0.00762415	0.013852	0.0101811	0.0134528	0.0113841	0.0147968	0.00557239	0.00831508	0.0127602	0.0113751	0.00579774	0.00940175	0.0131001	0.0104762	0.00998786	0.0134529	0.0151034	0.0108009	0.0127674	0.00954046	0.0147812	0.0121537	0.00985788	0.0163787	0.0118873	0.0123219	0.00674448	0.0114713	0.00447025	0.0131153	0.0113	0.0132094
IPP	0.0186991	0.0151058	0.0117137	0.0162547	0.016011	0.0158182	0.0173761	0.020491	0.00877572	0.0166526	0.0153147	0.0114294	0.00850913	0.015428	0.00973748	0.0106057	0.00918026	0.0085496	0.0124227	0.0108185	0.0128604	0.00827782	0.0119665	0.00539877	0.00690991	0.00692276	0.0115612	0.00841258	0.0101463	0.00941786	0.011785	0.00662846	0.0111455	0.0138025	0.00825663	0.0113251	0.00870316	0.0119338	0.0102959	0.0161255	0.0167804	0.0120169	0.00696419	0.00461198	0.00780813	0.00920595	0.0165494	0.0149925	0.0150694
MAST2	0.0061762	0.00804292	0.013986	0.00539347	0.00719218	0.00658369	0.00527979	0.00584675	0.00501455	0.0138224	0.0154337	0.0156257	0.0298087	0.0159062	0.0212678	0.00408748	0.0055549	0.00389714	0.0126343	0.00520748	0.0248257	0.00466666	0.0194384	0.0283825	0.00323827	0.0165945	0.0103797	0.0213156	0.0047609	0.00504504	0.00588421	0.00495021	0.0199076	0.0122832	0.00472131	0.0242039	0.00929703	0.0108685	0.00751686	0.00843055	0.0117366	0.00885345	0.0323042	0.0333977	0.0069379	0.00790763	0.00425004	0.00462097	0.00701543
PIK3R3	0.0219646	0.0475477	0.0191229	0.010909	0.0136002	0.0160073	0.00878454	0.0127845	0.00348861	0.0319709	0.0168836	0.0237489	0.0110666	0.0148849	0.0139853	0.00479187	0.00501198	0.00164403	0.00241624	0.0015004	0.0190251	0.00214787	0.00305634	0.017126	0.00319346	0.0486351	0.00299286	0.0109762	0.00474112	0.00195265	0.000788233	0.00679655	0.00936361	0.00194425	0.00768781	0.0128347	0.0117433	0.00694196	0.00351821	0.0287902	0.0255435	0.0197643	0.012708	0.00568147	0.00344887	0.00817495	0.00166409	0.000835817	0.00240351
RP4-533D7.4	0	0.0693327	0	0	0	0	0.0028283	0	0	0	0	0	0.0609959	0	0	0	0	0	0.0123645	0	0.0504911	0	0.0270097	0.0482431	0	0	0.025299	0.00698095	0.0130493	0.00911309	0.0182372	0	0.0341006	0	0	0.0255739	0.020018	0.0169176	0.0395259	0.0184716	0.0226785	0.0274054	0.0282298	0	0	0	0.00370115	0	0.0147434
RP4-533D7.5	0.00304439	0.0037275	0	0.019151	0	0.00232533	0.00106543	0.00338611	0.00157614	0.0133002	0	0.0533475	0.0134851	0.00480021	0.00895549	0.00510931	0.00134478	0.00177655	0.00202626	0.00409848	0.00494889	0.00838375	0	0.00217488	0.0212656	0.0714115	0.0017161	0.00729881	0.00553563	0.00141879	0.00835188	0.00938698	0.0080771	0.00183879	0.0211691	0.0163551	0.0548898	0.00356504	0.0126724	0.00332703	0	0.00671351	0.0234331	0.00387338	0	0	0.000299723	0.000437839	0.00422984
TSPAN1	0.00564719	0.0054435	0.00323961	0.00608877	0	0.00129011	0.00156118	0.00126583	0.017494	0.0192265	0.0128206	0.0127933	0.00378386	0.0202355	0.0116123	0.0188385	0.0114608	0.00218104	0.0144697	0.0249776	0.0216642	0.0104889	0.0225505	0.027185	0.00215904	0.0373847	0.0130989	0.0279525	0.0120162	0.0118242	0.0102844	0.0041275	0.0379734	0.00933639	0.00588968	0.0759371	0.0219511	0.026735	0.0196462	0.00631222	0.0131005	0.00171381	0.00846797	0.0177807	0.000396144	0.00322207	0.00321587	0.000953195	0.00820396
POMGNT1	0.00995911	0.0117383	0.00922736	0.0117468	0.00227376	0.00942865	0.00761914	0.012024	0.0149989	0.0166391	0.0165448	0.0134358	0.00879054	0.0167492	0.0143259	0.00981698	0.012241	0.0115483	0.0150635	0.0109955	0.0127501	0.00704581	0.0113491	0.00811525	0.00897627	0.0164733	0.0167214	0.0100467	0.0110023	0.012011	0.0121511	0.0109174	0.0157373	0.0159725	0.00691332	0.0149351	0.0128927	0.0148626	0.0119462	0.0131055	0.0166469	0.0107888	0.0086775	0.00736146	0.0063118	0.00752586	0.015479	0.010505	0.0160813
LURAP1	0.00608916	0.00685249	0.0095858	0.002836	0.0100506	0.00795408	0.0073218	0.00515288	0.00845181	0.009842	0.010358	0.0119922	0.00269451	0.00852881	0.00446553	0.0297147	0.0180996	0.0227566	0.0327081	0.0172372	0.00185192	0.0162956	0.00587425	0.00549957	0.0222751	0.0236484	0.019414	0.00663627	0.0223261	0.0225941	0.0225173	0.0382537	0.00655311	0.0376433	0.0243772	0.00764069	0.0115656	0.031913	0.0224408	0.00896834	0.00522321	0.00532537	0.00132426	0.00482934	0.0141315	0.00707896	0.0198588	0.0217497	0.0449282
RAD54L	0.00262315	0.00438573	0.0110531	0.00542183	0	0.00334193	0.00236924	0.00270901	0.012898	0.00955731	0.00219026	0	0.00894853	0.00432835	0	0.0253165	0.0219901	0.0291274	0.0310076	0.0230827	0.0136134	0.0872384	0.0120792	0.018682	0.0221817	0.0239165	0.0127631	0.00951152	0.0251849	0.0297099	0.0204096	0.0457003	0.00957728	0.0277872	0.016328	0.0138975	0.0111585	0.0334359	0.0271499	0.00767968	0.00586111	0.0119035	0.0145853	0.00353156	0.00734886	0.0121188	0.00656929	0.00774337	0.0209955
LRRC41	0.0113115	0.0124691	0.0124277	0.0172352	0.0089252	0.00966048	0.0116939	0.0119494	0.0128937	0.0127085	0.0127943	0.0136458	0.00644211	0.010668	0.0100309	0.0146661	0.0109191	0.010313	0.0126427	0.00962971	0.0112135	0.0127929	0.0113403	0.00849488	0.0102427	0.0101475	0.0102296	0.00852923	0.0120381	0.0120341	0.0117666	0.0112464	0.0105562	0.0111355	0.01149	0.00959163	0.014232	0.0111205	0.0129125	0.0128083	0.0113999	0.0113721	0.00802659	0.00773138	0.0111491	0.0111989	0.0121224	0.0125179	0.0124828
UQCRH	0.00964851	0.0128079	0.00961923	0.0261239	0.0103772	0.00748361	0.00914725	0.00911122	0.0354677	0.0138553	0.013431	0.0150409	0.0085669	0.0127397	0.0145367	0.00725381	0.00951258	0.00773822	0.0102571	0.0206501	0.0117549	0.00905068	0.0116751	0.00782937	0.00955033	0.0129878	0.0119703	0.0129665	0.0106467	0.00977933	0.0105142	0.00787188	0.011572	0.0116102	0.00815262	0.0126677	0.0103151	0.0117257	0.011472	0.0144876	0.0118785	0.0155793	0.00929285	0.0123959	0.00820234	0.00636248	0.0073708	0.00421853	0.00560334
NSUN4	0.0107607	0.0110472	0.0142379	0.00826386	0.0165048	0.0106862	0.0114329	0.0103836	0.0124706	0.0160138	0.0127658	0.0136381	0.00515516	0.0172087	0.00958096	0.0207416	0.0130063	0.0118068	0.0129022	0.00888696	0.00470739	0.00781725	0.00963149	0.00733569	0.0146788	0.0143639	0.00977324	0.00577967	0.011369	0.0114456	0.010025	0.0116	0.00650605	0.0135932	0.0124026	0.00718654	0.0144055	0.0138032	0.0130674	0.0143614	0.0173384	0.0132611	0.00291271	0.00200449	0.0150534	0.013308	0.01022	0.0112172	0.0142186
FAAH	0.00437103	0.00633628	0.00287272	0.00379434	0.00153902	0.00486991	0.00509405	0.00452034	0.0180511	0.0113171	0.0085526	0.00885784	0.00968149	0.0150882	0.00778372	0.0164337	0.00786159	0.0135569	0.0150572	0.0111381	0.00650552	0.0102627	0.0117304	0.00766958	0.0119396	0.0154745	0.0116031	0.00748578	0.0078868	0.0104092	0.0108873	0.0114173	0.0112145	0.0135525	0.00731459	0.00985622	0.00993882	0.0196851	0.0202091	0.0122712	0.013446	0.0140651	0.0076183	0.00925306	0.00328622	0.00334672	0.027002	0.0260869	0.0364775
LINC00505	0.00376921	0	0	0.0206322	0	0.00474832	0.00857225	0.00600527	0.0230908	0	0.0368869	0	0	0.037449	0	0.0307403	0.00445996	0.00696894	0.0064024	0.0461996	0	0.0626578	0.00628969	0.0124843	0.00375715	0	0.00497345	0.0130179	0.00801134	0.0150051	0.00655232	0.0148318	0.006332	0.0101911	0.0272725	0.00227889	0.0388148	0.0164349	0.0419791	0.0113427	0.00697468	0.0370472	0	0	0.00828844	0	0.00835404	0.02875	0.0157899
MKNK1-AS1	0.00579246	0.0169853	0.0193019	0.0363555	0	0.00715976	0.0065429	0.0108944	0.00998701	0.0167879	0.00722077	0.0292633	0.00921072	0.00535796	0.00808431	0.0210465	0.00756278	0.00959961	0.00616286	0.0120433	0.0135796	0.00910361	0.00843137	0.0103306	0.0152761	0.00475823	0.00724831	0.00947155	0.00709492	0.0161937	0.00679301	0.0063612	0.0183958	0.00847502	0.0102618	0.0313162	0.0117803	0.0337021	0.020294	0.0196183	0.0116643	0.0205072	0.00746129	0	0.0679376	0.0189173	0.00267337	0.00289719	0.00194661
KNCN	0	0	0	0	0	0.0236923	0.00506726	0	0	0	0.0212317	0.0627671	0	0	0	0.0947775	0.0393295	0.0369729	0.00403724	0.0124272	0	0.0206977	0	0	0.0522635	0.0557605	0.0167493	0.00885946	0.00498869	0.0384796	0.0154483	0.0118826	0.0048377	0.016609	0	0.0195679	0.0134852	0.109486	0.0929297	0	0.0162994	0.0195899	0	0	0	0	0.00957614	0.00817806	0.00990174
MKNK1	0.0108305	0.00881215	0.00539875	0.0123799	0.00552357	0.012611	0.0129986	0.0115407	0.00829814	0.0116894	0.0100453	0.0104285	0.00288779	0.00682558	0.00479792	0.0185866	0.0147194	0.0183111	0.00482423	0.0128315	0.00422842	0.012883	0.007029	0.00370695	0.0174243	0.00464096	0.00518119	0.00310541	0.0110076	0.0161289	0.00783074	0.0108537	0.00313286	0.00398163	0.0053382	0.00538676	0.0129948	0.00981761	0.0100888	0.0190918	0.00645968	0.0184482	0.00231583	0.00203708	0.133595	0.0938779	0.00275271	0.00305019	0.00364358
ATPAF1	0.0122473	0.00855336	0.00561742	0.0232011	0.00547334	0.0124378	0.0112027	0.011494	0.0147281	0.0208687	0.0138723	0.0157189	0.00993744	0.0136151	0.0113619	0.0132757	0.0117814	0.00908425	0.00856352	0.0106707	0.00916269	0.00517396	0.0130079	0.0107542	0.00874162	0.00909771	0.00888114	0.00936405	0.0100958	0.0113246	0.00970714	0.00938637	0.00682815	0.0093295	0.00526947	0.00987325	0.014608	0.0106645	0.0104053	0.0238738	0.0151436	0.020987	0.00699228	0.00932222	0.00837144	0.00792896	0.0117268	0.0104753	0.0123002
EFCAB14	0.0188426	0.0176186	0.0144472	0.0317444	0.00837113	0.0181216	0.0130208	0.0179684	0.0113054	0.0126283	0.0121203	0.00861994	0.00904301	0.0109669	0.0107853	0.00842713	0.0104068	0.00815134	0.00950961	0.00835989	0.00869732	0.00495017	0.0103379	0.0115312	0.00695522	0.00607829	0.0083495	0.00770889	0.00682496	0.00741135	0.00781827	0.00713524	0.00839377	0.00857786	0.00652717	0.00791702	0.00737329	0.00825353	0.00668977	0.0149213	0.0128827	0.0141919	0.00824565	0.0084098	0.0186076	0.0153951	0.0220293	0.0151388	0.0170483
EFCAB14-AS1	0.0110787	0.021203	0.044894	0.0419912	0	0.00933949	0.00965058	0.0118316	0.00674561	0.0167867	0.0119956	0.00691491	0.0288134	0.0102691	0.00344923	0.00688248	0.00678493	0.00899328	0.0125031	0.00828752	0.0325111	0	0.00850822	0.0156468	0.0030261	0.0261016	0.00507026	0.0136025	0.00359856	0.00581821	0.00693495	0.000949012	0.0353136	0.00815552	0.00282467	0.0267105	0.00735431	0.00810235	0.00361155	0.00798553	0.010575	0.0112242	0.0413899	0.0281588	0.00659945	0.0110777	0.0125894	0.00712523	0.00852087
CYP4B1	0.00335983	0.00660301	0.016802	0.0111194	0.0490142	0.00205706	0.00774303	0.001825	0.00392533	0	0.00889494	0	0.00516735	0	0.0193417	0.00833701	0.00685394	0.0106406	0.0201325	0.00891021	0.0436698	0.00495089	0.00301055	0.0314352	0.00565158	0.0121333	0.00947142	0.0386936	0.00711413	0.00995466	0.00661043	0.0130498	0.0246092	0.0193898	0	0.0281161	0.0144611	0.0107512	0.0201364	0.0135666	0.0211796	0.0134687	0.0228727	0.00857005	0.00416465	0	0.00246887	0.00619457	0.00525353
CYP4A11	0	0	0	0	0	0	0.00911689	0	0	0	0.0269842	0	0	0	0	0.010325	0	0.00959056	0.0255786	0.0129141	0	0.0131028	0	0	0.0309233	0.0810374	0.0106357	0	0.0235642	0.00800528	0	0.0181776	0.0245408	0.00767381	0.0527363	0.00634756	0.0595217	0.0644164	0.0779422	0.0158307	0	0	0	0	0	0	0	0	0
CYP4X1	0.00111313	0.00243301	0.00098784	0.00159116	0	0.00139445	0.00235146	0.00121861	0.0111311	0.0168151	0.0139399	0.0135343	0.00229227	0.0121903	0.00363227	0.0188021	0.0161799	0.0202654	0.0153842	0.01603	0.00369596	0.00640523	0.0118099	0.00358686	0.0228062	0.0164223	0.0129161	0.00919767	0.0175523	0.0163598	0.0191284	0.01282	0.0143473	0.0120947	0.0122477	0.0186723	0.0233618	0.0226118	0.0265239	0.00995664	0.0180578	0.0158804	0.00393771	0.00965746	0.0032685	0.000245574	0.00149782	0.00140245	0.00243104
CYP4Z1	0.000643051	0.000777862	0.00066536	0.00157866	0	0.00138277	0.00179933	0.00105359	0.00461554	0.0167673	0.0123969	0.00961328	0.00111174	0.0140667	0.00581867	0.0236402	0.0226113	0.0278485	0.0149893	0.0222677	0.000993052	0.0262082	0.00843484	0.000287887	0.0256171	0.0198307	0.00793006	0.00139995	0.0230757	0.0190071	0.0226946	0.0182279	0.00533124	0.00704304	0.0198156	0.00483284	0.0290247	0.0210712	0.0359955	0.00906439	0.0162292	0.0220912	0.00228691	0.00170353	0.00150709	0.00141922	0.00136065	0.00186223	0.00071993
CYP4A22-AS1	0.0055037	0.00163845	0.00104234	0.00484711	0	0.0125994	0.0231396	0.0158052	0.0119887	0.00526993	0.00994167	0.00515504	0.000410414	0.00974047	0.00110912	0.0646082	0.026692	0.0301212	0.003499	0.0174825	0.00132914	0.00537486	0.00398671	0.00225192	0.0621634	0.0278144	0.00278429	0.00224425	0.0195524	0.0340203	0.0260305	0.0343219	0.00316718	0.00335541	0.0467646	0.00406474	0.0244367	0.0147615	0.0174091	0.0161532	0.0068533	0.00915394	0.00348532	0.00397331	0.00530979	0.00251304	0.00214352	0.00141735	0.0042067
CYP4A22	0	0.00951064	0	0	0	0	0	0.0251664	0.0560455	0.0879191	0.0347994	0	0	0	0	0.0417616	0.045687	0.0228444	0.0378108	0.0232654	0	0.0587967	0.0274254	0	0.0229572	0	0	0	0.0199035	0.0102681	0	0.0158078	0.00648584	0	0	0	0.0411347	0.0203517	0.0569857	0.0197061	0	0.026472	0	0	0	0	0	0	0
LINC00853	0.0364039	0.0392129	0	0	0	0.0197874	0.164609	0.0575908	0.0901321	0	0	0	0	0	0	0.034313	0.0206952	0	0	0.0131691	0	0	0	0	0	0	0	0.00991609	0	0.0168319	0	0	0	0	0	0	0.0664775	0.0512246	0.0318048	0	0	0	0	0	0.0212816	0	0.00905008	0	0
TAL1	0.000524705	0.00154325	0	0.00999213	0.00600049	0.00161399	0.00185753	0.000613759	0.0220418	0	0.000533682	0	0.00214518	0.000612355	0.00107638	0.00103072	0.00053059	0.00124546	0.000356464	0.00121886	0.000511057	0.000327769	0.000783962	0	0.00100224	0	0.000658093	0.000508708	0.000959326	0.00091723	0.00040431	0.000320896	0.000533207	0.000642196	0	0.000702639	0.00167008	0.000563257	0.000378838	0.000362851	0.000497787	0.000477857	0.00108354	0	0.391873	0.472652	0.00146451	0.00214066	0.00133111
RP1-18D14.7	0	0	0	0	0	0	0	0	0	0	0	0	0	0	0	0	0	0	0	0	0	0	0	0	0	0	0	0	0	0	0	0	0	0	0	0	0	0	0	0	0	0	0	0	0.15725	0.801193	0	0.00510175	0
STIL	0.0127761	0.00911294	0.0303531	0.0131158	0	0.0137341	0.0120251	0.0106873	0.013386	0.0128852	0.0100342	0.00936116	0.00873034	0.0126306	0.00844869	0.0155262	0.0103593	0.0111122	0.0140086	0.0116097	0.0151019	0.0168696	0.0138361	0.0258002	0.0138053	0.0126636	0.00913789	0.0113565	0.0139457	0.0130241	0.0114879	0.0138692	0.0104311	0.0137241	0.0197341	0.0108528	0.0107832	0.0175681	0.0138485	0.0124044	0.015851	0.0112939	0.00774987	0.00859671	0.0111941	0.0259958	0.0089206	0.00752237	0.00979857
CMPK1	0.0120686	0.0108948	0.0116122	0.0146918	0.00252978	0.00846571	0.00769784	0.00913962	0.0123414	0.0151946	0.0131549	0.0152726	0.0105636	0.0148003	0.00953932	0.00823412	0.0088332	0.0103403	0.0104737	0.0135833	0.0156714	0.00796216	0.0123641	0.00714602	0.00826969	0.00924545	0.0105116	0.00868493	0.0132543	0.0113949	0.0151408	0.00939623	0.0126544	0.0105177	0.00858536	0.0122078	0.010225	0.01054	0.00954487	0.0138586	0.0108009	0.0143821	0.0120503	0.0107991	0.0151099	0.00767342	0.0123991	0.00844716	0.0109927
RP11-511I2.2	0.00588016	0.0185222	0.00898046	0.0147883	0	0.00644416	0.00827887	0.0111352	0.00362481	0.00972806	0.0222805	0.0199477	0.0142422	0.016686	0.0129039	0.00967774	0.00419526	0.00518387	0.0122946	0.00768431	0.0245174	0.00432529	0.0126657	0.0148072	0.00905548	0.0160066	0.0144318	0.0130954	0.00519711	0.0125734	0.00729473	0.00443098	0.0216122	0.0124381	0.00429706	0.0245027	0.0116435	0.0146603	0.00624943	0.00812431	0.0124501	0.0183985	0.0274233	0.0067525	0.00523267	0	0.00610876	0.00485376	0.00522079
FOXD2-AS1	0	0	0	0	0	0	0	0.0135486	0	0	0	0	0	0	0	0	0	0	0	0.0113582	0	0	0	0	0	0	0	0	0	0	0	0	0	0	0	0	0	0	0	0	0	0	0	0	0.00677882	0	0	0	0
FOXD2	0	0	0	0	0	0	0	0	0.0306451	0	0	0	0	0	0	0	0	0	0	0.0138135	0	0	0	0	0	0	0	0	0	0	0	0	0	0	0	0	0	0	0	0	0	0	0	0	0	0	0	0	0
TRABD2B	0.00200322	0.00650715	0.0107556	0.0156837	0	0.00687668	0.00205828	0.0029998	0.00293282	0.00962952	0.00615421	0.00804646	0.00541592	0.00887675	0.00653121	0.0049981	0.00575776	0.00483975	0.00482339	0.00285469	0.00338117	0.00285367	0.0031208	0.000662479	0.00312121	0	0.00422637	0.0011138	0.00209467	0.00371227	0.00275877	0.00218185	0.00357666	0.00280219	0.00150609	0.00614295	0.00269826	0.0022876	0.00330261	0.00406577	0.00712217	0.0037054	0.00174959	0.00284598	0.00106989	0.00280505	0.0108412	0.0109137	0.0206561
SLC5A9	0.0265082	0.124289	0.0484076	0.0347494	0	0.00993887	0.0182114	0.020973	0.0185389	0	0	0	0	0	0	0.000556405	0.00152057	0.00224299	0.00890841	0.00409846	0.0126287	0	0.00408757	0	0.00245424	0.00734222	0.00337519	0	0.0036284	0.00212969	0	0	0.000661059	0.00728377	0	0.00545285	0.00656868	0.00798408	0.00782925	0.00201466	0.00472386	0.00598604	0	0.00364509	0.0258177	0.00369498	0.0204108	0.0222656	0.00944378
RP5-1024N4.4	0.022528	0.0362188	0.10257	0.0226983	0	0.0485291	0.0136408	0.00861148	0.0257507	0	0	0	0	0	0	0	0	0	0.00329846	0	0	0	0	0	0.0058143	0	0.00250282	0	0	0.00957712	0	0.0239985	0	0	0	0	0.00942838	0.00552525	0	0	0	0	0	0	0.0597292	0	0.0144762	0.0229279	0.0506491
SPATA6	0.0439604	0.0408923	0.0505515	0.0268362	0.0154492	0.0357042	0.0344672	0.0363235	0.0086206	0.00217587	0.00142269	0.0023833	0.00519453	0.00205011	0.00209476	0.00259061	0.00300256	0.00332379	0.00199301	0.00213831	0.00568747	0.00261932	0.00201041	0.00101889	0.00437977	0.00739959	0.00254872	0.00111695	0.00279417	0.00408525	0.00388865	0.00170031	0.00240766	0.00182426	0.00260646	0.00277402	0.00509706	0.0024614	0.0030763	0.00208151	0.0020507	0.00207065	0.00212313	0.00344193	0.0182925	0.0135142	0.036403	0.040219	0.0454787
AGBL4	0.0016787	0.00382376	0.0023203	0.00158538	0.00666425	0.00439344	0.00520349	0.00237341	0.0110328	0.0076868	0.0110943	0.00943952	0.00338503	0.0143817	0.00493971	0.0283459	0.0275043	0.0294759	0.014094	0.0202726	0.00279773	0.0243736	0.00701165	0.0015833	0.0368309	0.0206007	0.0133999	0.00438412	0.0394496	0.0252174	0.0256647	0.0265118	0.00437923	0.00992098	0.0189576	0.00686291	0.026145	0.0220408	0.0257659	0.0104875	0.0159406	0.00807284	0.00349506	0.00856849	0.00587601	0.00442466	0.00195601	0.00214569	0.00186067
RP11-141A19.1	0.00108812	0.00519689	0.00438756	0	0	0.00361396	0.00476008	0.00304028	0.0105595	0.0111942	0.0119008	0.00871458	0.0055865	0.0176344	0.00338238	0.0166908	0.0210966	0.0258031	0.0296747	0.0314354	0.00369939	0.00789456	0.00975552	0.00525512	0.0287414	0.0269287	0.0116593	0.0188548	0.0317584	0.0190252	0.017485	0.00696454	0.0270739	0.0167536	0.00504681	0.027949	0.0120247	0.0239815	0.0143382	0.00720288	0.0207186	0.013033	0.00709895	0.0258668	0.00271407	0.00566451	0.00114048	0.00210864	0.00240731
RP11-141A19.2	0.00878079	0.00920701	0	0.0182379	0	0.00786359	0.0126186	0.0105547	0	0.0074557	0.0137097	0.0131664	0	0.0299059	0.00661265	0.0124525	0.0166394	0.0118025	0.00774289	0.00621685	0.00442512	0.0056411	0.0162708	0.00704778	0.0113872	0	0.010995	0.0157157	0.0126758	0.0126968	0.0131141	0.0106486	0.0127913	0.0147268	0.0156672	0.00946288	0.0107631	0.0199321	0.0088788	0.00603465	0.0192533	0.012372	0.00968691	0.023347	0.00758366	0	0.00207271	0.00668441	0.00600837
ELAVL4	0.00120547	0.00366226	0.00335385	0.00299607	0.00308139	0.00209115	0.00148297	0.00117368	0.0163702	0.015637	0.00931184	0.0194045	0.0239226	0.0167624	0.0169578	0.0112716	0.00997963	0.0123856	0.0108804	0.0131825	0.0132594	0.0105961	0.0110933	0.0106794	0.0246464	0.0191497	0.0170368	0.011992	0.0390232	0.0180701	0.0156058	0.0143242	0.0108338	0.00864969	0.0026956	0.0151564	0.0287709	0.0165792	0.017881	0.0201613	0.028795	0.0114229	0.0164127	0.0138385	0.0097698	0.015947	0.00125938	0.0012403	0.00111252
RP11-567C20.2	0	0	0	0	0	0	0	0	0.00499995	0.0170289	0	0.0586878	0.0424242	0.0218425	0.018725	0.00355567	0	0.00399777	0.00904549	0.00521148	0.035436	0.00515911	0.0225019	0.0162226	0.00419149	0	0.00248761	0.0255072	0.0120311	0.0095723	0.0155579	0.0163803	0.0292267	0.00888071	0	0.0468485	0.0151453	0.00910536	0.0097173	0.0197429	0.0161816	0	0.0391346	0.0286208	0.00223443	0	0	0	0
DMRTA2	0.0250236	0.0227456	0.0738236	0.0114364	0.0675855	0.0122776	0.00524573	0.0209729	0.0239337	0.00513677	0.00275601	0.0103588	0.00659712	0.00379731	0	0.0069139	0.00630486	0.00571625	0.0152252	0.0127978	0.0365725	0.00670917	0	0.00225521	0.00265203	0	0.00618503	0.00359528	0.00619532	0.00661004	0.00939744	0.011161	0.00630326	0.00550755	0.0152725	0.00925307	0.00246265	0.00526907	0.00638313	0.00219762	0.00257546	0	0.00645929	0.00593448	0.00151464	0	0.0447029	0.0359676	0.113856
RP5-850O15.4	0.0114694	0.00484666	0	0.00840807	0	0.0156453	0.00903023	0.0101858	0.036354	0.00768767	0.0244916	0	0.00558057	0.0225459	0	0.0119214	0.0185652	0.0115591	0.0203722	0.0198808	0.00207245	0.00831293	0.0118993	0.00370868	0.00791158	0	0.0140664	0.0214548	0.0164427	0.0113036	0.0259777	0.00366849	0.021395	0.0168225	0.0107521	0.00980142	0.012509	0.0211508	0.0220557	0.00997449	0.0188932	0.0157093	0.00870987	0.00787811	0.0047161	0.00946301	0.0015614	0.00216272	0.0015509
FAF1	0.0131846	0.013689	0.00972244	0.00885474	0.0123735	0.0131896	0.0127927	0.0129027	0.0120533	0.0102069	0.0107529	0.00949045	0.0134843	0.00984575	0.0116334	0.0109739	0.00985119	0.00865623	0.00932483	0.00815908	0.0124289	0.00721448	0.0113469	0.011277	0.010001	0.0078802	0.0102713	0.00844913	0.0096835	0.00936727	0.0101184	0.00991744	0.00780979	0.00946546	0.00976244	0.00878669	0.0113581	0.0102366	0.0106645	0.00948321	0.010447	0.00942955	0.0121144	0.0106886	0.0168461	0.014591	0.0198021	0.0221861	0.0215727
RP5-850O15.3	0.00519617	0.0255391	0.00431376	0.0104648	0	0.0143348	0.0102621	0.0155974	0.00693045	0.0155199	0.00929465	0	0.0517998	0.0110759	0.0256888	0.00681562	0.00921672	0.00301561	0.00967258	0.00663178	0.0484326	0.00156062	0.00650721	0.0477457	0.00388297	0.0167665	0.00417601	0.0312218	0.00208887	0.0119301	0.00855368	0	0.0306712	0.00986387	0	0.0306795	0.0162078	0.00796865	0.00523273	0.00211382	0.0182368	0.00301385	0.0239435	0.0104737	0.00800983	0.00949736	0.0229989	0.017442	0.0208323
CDKN2C	0.0353891	0.0282898	0.0578533	0.0312188	0.0480522	0.0136158	0.0173545	0.0272771	0.0184623	0.00844181	0.00976272	0.00527297	0.0101598	0.00421661	0.0154015	0.00596343	0.00287888	0.00510747	0.00476331	0.00480221	0.0250028	0.0038867	0.0192027	0.0140817	0.00604782	0.0109708	0.0055863	0.0203033	0.00641842	0.00334111	0.0100204	0.00115259	0.00680374	0.00491614	0.00890217	0.00740055	0.00763472	0.00746234	0.00730901	0.00349406	0.00611997	0.00337927	0.00642315	0.00343471	0.0189417	0.0199845	0.0332387	0.00839001	0.00844386
C1orf185	0.103864	0.01546	0	0.0132057	0.117759	0.0577119	0.0638317	0.0907319	0.0135748	0.0109566	0	0	0	0	0	0.00641011	0.00170354	0.0130423	0.012009	0.0195499	0.0014436	0.0179854	0.00955969	0.00765409	0.0115454	0	0.0121186	0.00742511	0.0238666	0.0212085	0.0206932	0.00397595	0.00669353	0.000937285	0	0.00572792	0.00765506	0.00223323	0.00662646	0.00224693	0.00276063	0.00632572	0.00359354	0.00474371	0.000714737	0.00427477	0.00591141	0.00169528	0.00667695
RP11-296A18.3	0.00506088	0.00416907	0.00523339	0.00709604	0.00464646	0.00492689	0.00619652	0.00460635	0.00408902	0.0195548	0.0161407	0.0227335	0.00436472	0.0189411	0.0134866	0.0148972	0.011267	0.0097978	0.0142502	0.0114595	0.00847977	0.0107931	0.0145189	0.00830081	0.0119257	0.0114174	0.0148494	0.00682099	0.0117156	0.012977	0.0195779	0.00938451	0.012611	0.0120951	0.0179583	0.0122391	0.0112973	0.019156	0.0181454	0.0137094	0.0157408	0.0123342	0.00743111	0.00719784	0.00334692	0.00272914	0.00304414	0.00387136	0.00494784
RNF11	0.00734976	0.00932204	0.0104985	0.00943641	0.0149487	0.00673032	0.00593861	0.00613603	0.0266576	0.0133704	0.0118863	0.0125568	0.00758015	0.0121308	0.00899032	0.00782175	0.0120383	0.0117359	0.0134283	0.0220436	0.00702053	0.0122119	0.0124327	0.0129974	0.00891998	0.0150157	0.013858	0.0147683	0.0156706	0.0160913	0.0144203	0.0105822	0.0111109	0.013275	0.0106065	0.010888	0.0139716	0.0133905	0.0149527	0.0145927	0.0130078	0.0148882	0.0115839	0.0116842	0.00780153	0.00666099	0.00809029	0.00558162	0.00740108
RP11-296A18.6	0.00503304	0.00656157	0	0	0	0.00386885	0.0066854	0.00822956	0	0.0397043	0.0165403	0	0	0.0110448	0.0352638	0.00478646	0.00478616	0.0110004	0.00960081	0.0080163	0.00378385	0.00516105	0.023696	0.044561	0.00803752	0	0.00168128	0.0164024	0.00638585	0.0128184	0.00661824	0	0.0185418	0.00501783	0	0.0156525	0	0.00555549	0.00322924	0.023586	0.00706222	0.0085957	0.0208162	0.0263744	0.00401994	0	0.00881023	0.00492908	0.00613795
TTC39A	0.00189046	0.0049034	0	0.00702146	0.0127029	0.00246872	0.00256285	0.000951857	0.00588081	0.0049802	0.00451736	0.00310694	0.00268948	0.0104969	0	0.00896589	0.00262119	0.00567445	0.0250739	0.0189712	0.00342693	0.0164708	0.00601345	0.0060113	0.0254883	0.0175398	0.0183617	0.00499802	0.0144226	0.0099572	0.0148906	0.00590342	0.005386	0.0114735	0.00628646	0.00506529	0.0384053	0.0156522	0.0248834	0.00227961	0.00599519	0.0100847	0	0.00485517	0.00200197	0.00431095	0.00111108	0.00231314	0.00188094
RP11-275F13.1	0.00106119	0.00779357	0	0.0197167	0	0.00629236	0.00179219	0.00351835	0.0150566	0	0.0105075	0	0.00604173	0	0	0.0109571	0	0.00826895	0.0203099	0.00716809	0.00373317	0.0127105	0	0.0128066	0.0258071	0.0418273	0.0159534	0.0164102	0.00396608	0.00622847	0.0234738	0.00917723	0.00639279	0.00490102	0.0150637	0.00747943	0.0194539	0.0185312	0.0115128	0.0173778	0.0076015	0	0	0	0.0129956	0	0.00511498	0.00364656	0.00777901
EPS15	0.0228931	0.0114551	0.0141976	0.017044	0.0140969	0.0200901	0.0237441	0.0233475	0.0151856	0.00639952	0.00995069	0.0074561	0.00993678	0.00818109	0.00638742	0.00478662	0.00478573	0.0048424	0.00902385	0.00646947	0.00720312	0.00629674	0.00749483	0.0139398	0.00558984	0.0102075	0.00957048	0.0104615	0.0124819	0.00985592	0.0115207	0.00775142	0.00588758	0.00887455	0.00845779	0.00850595	0.0129499	0.00606855	0.00868646	0.00837466	0.00881552	0.0072982	0.00888682	0.0124829	0.0273276	0.0291422	0.0375382	0.035144	0.0345273
RP11-253A20.1	0.0250812	0	0.0162761	0.0592622	0	0.023692	0.0351209	0.0279372	0	0.0219824	0.0259203	0	0	0	0	0	0	0	0.0115264	0	0.0362126	0	0	0	0	0	0.00585699	0.0186311	0.00339518	0.0101919	0	0.00827113	0.0100858	0.00408304	0	0	0	0	0.00600322	0	0.0122458	0	0	0	0.0626074	0.0418945	0.0380352	0.0226676	0.0282258
RP11-191G24.1	0.042483	0.0164383	0.00579702	0.0260813	0	0.0452401	0.0430945	0.0418409	0.0033639	0.00677739	0.0185602	0.00365053	0.0058516	0.0103495	0.00427265	0.00614496	0.0112299	0.00435402	0.0360328	0.00922947	0.00273153	0.00936093	0.00361175	0.0048007	0.00477758	0.0135098	0.00829387	0.0113124	0.0135433	0.00864373	0.00475622	0.0073744	0.00478058	0.0122334	0.0107638	0.00681225	0.00685089	0.00642432	0.0169203	0.0032849	0.00655111	0.0130075	0.00284871	0.0054681	0.0106007	0.0193948	0.0264034	0.0359826	0.0482456
OSBPL9	0.0104777	0.0108331	0.0183665	0.00672586	0.00673339	0.0103117	0.0101332	0.00986902	0.0049588	0.0105783	0.0156913	0.0104483	0.0221289	0.0144835	0.0125657	0.00445576	0.00491987	0.00346791	0.00698008	0.00505392	0.0130444	0.00402946	0.0102777	0.0148924	0.00316356	0.0108095	0.008428	0.0133883	0.00783241	0.00612853	0.00548132	0.00401125	0.0106787	0.00798176	0.00409171	0.0109748	0.0110298	0.00819464	0.00717374	0.00885214	0.0126878	0.0106302	0.0206715	0.0238122	0.0126122	0.0141843	0.0232532	0.0244256	0.0274142
NRD1	0.0140455	0.016267	0.0225126	0.0164528	0.0141159	0.0125587	0.0126165	0.0129993	0.011401	0.00974939	0.00968807	0.00919327	0.0185695	0.00960739	0.0111421	0.00798096	0.0100572	0.00934561	0.00924423	0.00886609	0.0173356	0.00824131	0.00915763	0.01657	0.00850807	0.0127506	0.0100179	0.0155671	0.00983404	0.0105234	0.00950557	0.00823459	0.0144237	0.00913114	0.00769503	0.0153081	0.00983373	0.0112048	0.0104052	0.0100216	0.0108533	0.0103904	0.0133461	0.0163635	0.0181502	0.0140965	0.0170574	0.0145409	0.0144485
RP4-657D16.3	0.0159945	0.0155544	0.00355735	0.0135558	0	0.00896862	0.0103247	0.00782042	0.00567296	0.0104027	0.0105	0.0186331	0.0203127	0.0158319	0.0073001	0.00712661	0.00618426	0.00554697	0.0074321	0.00428933	0.0192177	0.00910515	0.0138407	0.0187066	0.00646829	0.00956514	0.00583746	0.0231979	0.00883374	0.00679122	0.00552262	0.00840409	0.0184907	0.00907255	0.00431838	0.011899	0.0042843	0.00443617	0.00575269	0.0143645	0.0243534	0.00624975	0.0210726	0	0.00828836	0	0.00958192	0.0140551	0.00472337
RP4-657D16.6	0.0180038	0	0.080014	0	0	0	0	0.0158747	0.0786307	0.122927	0.0432214	0	0	0	0	0	0	0	0	0.0101771	0	0	0	0.0640622	0	0	0.018642	0.0103575	0	0	0	0	0.0331289	0	0	0	0	0	0.0126024	0	0	0.0544841	0	0	0	0	0.00616402	0	0.0148893
RAB3B	0.00118464	0.00442754	0.00147243	0.00294942	0.00548407	0.000938636	0.00103963	0.00135078	0.0141354	0.00771966	0.00311104	0.00548574	0.00224598	0.0106252	0.00571353	0.00047927	0.00109578	0.00274987	0.0185402	0.0159431	0.00142493	0.007601	0.00561553	0.00779694	0.00101134	0.0190638	0.00794164	0.00998593	0.00722868	0.00910977	0.00276146	0.00227798	0.00825343	0.00718506	0.00103653	0.00662228	0.009326	0.0185247	0.0102925	0.00120825	0.00756365	0.00219761	0.00193796	0.0066745	0.00235465	0.00213578	0.00138606	0.000643862	0.000708715
TXNDC12	0.0115598	0.0105616	0.0155957	0.0161927	0.0255848	0.0114147	0.00876953	0.0101765	0.00951612	0.0144245	0.010688	0.012633	0.0143857	0.0144618	0.0130358	0.0111187	0.00968468	0.00830818	0.00974886	0.011301	0.0131508	0.0112473	0.0134105	0.0134892	0.00966424	0.00897946	0.00891557	0.0124635	0.0112396	0.0111502	0.0106368	0.00821495	0.0130461	0.0100078	0.0130473	0.0151837	0.0130177	0.0132939	0.0104877	0.014065	0.0134924	0.0125774	0.0129904	0.0127969	0.0171139	0.0131551	0.0100003	0.0102541	0.0101086
RP11-91A18.4	0.00525341	0.0127684	0.0169827	0	0	0.00793238	0.0066769	0.00199393	0.010812	0.0166814	0.00888347	0.00822871	0.0180581	0.0282607	0.0171119	0.0098668	0.00891085	0.00895754	0.0100499	0.0191389	0.0200458	0.00149557	0.00773845	0.0170024	0.0132333	0.0226894	0.00581246	0.0185332	0.00674387	0.0128464	0.0121476	0.00809096	0.0263011	0.015965	0.00435469	0.025205	0	0.0131428	0.0106714	0.0141445	0.0192588	0.0105422	0.0365638	0.0199528	0.00622152	0.0225838	0.00862399	0.00353434	0.0032528
TXNDC12-AS1	0.0043254	0.0170294	0	0	0	0	0.0104044	0	0	0	0	0	0.0927968	0.0759095	0	0	0	0.00594189	0	0.0184209	0.0138283	0	0.0497355	0.0341302	0	0	0.00671864	0.0577025	0.0077749	0	0.0250353	0	0.0451683	0	0	0.0354054	0	0	0.0221748	0	0	0	0	0	0	0	0.0132657	0.00646776	0.0101236
BTF3L4	0.0085863	0.0102226	0.0110425	0.00690666	0.00165719	0.00734716	0.00694291	0.00654263	0.0121653	0.0136511	0.0137008	0.0128955	0.0139267	0.0126895	0.0142801	0.0102081	0.00917734	0.00803482	0.00995883	0.0115918	0.0164344	0.00591109	0.0129067	0.0121966	0.00750446	0.00866662	0.0124932	0.0150465	0.0129117	0.0113192	0.0118383	0.00963812	0.0161713	0.0110997	0.00917749	0.015615	0.0108161	0.0129282	0.0115175	0.0119826	0.0114588	0.0126589	0.0162943	0.0129159	0.0133056	0.0102161	0.0106659	0.00855181	0.0116654
ZFYVE9	0.00934076	0.00983276	0.00766507	0.0087974	0.0114871	0.00985099	0.00970165	0.00845097	0.00764345	0.013664	0.0139272	0.0126135	0.00876653	0.014314	0.0119175	0.0120707	0.0109133	0.00911675	0.0113163	0.00803936	0.00930774	0.0107191	0.0112796	0.0115525	0.0123074	0.00901599	0.0124515	0.0104882	0.0105243	0.014245	0.0135589	0.0108742	0.0103059	0.0105665	0.00952722	0.0115589	0.0138656	0.0102686	0.0100041	0.0136151	0.0121742	0.0139569	0.00895117	0.013126	0.00709039	0.00500911	0.00475668	0.0053146	0.00521497
CC2D1B	0.0145496	0.0114035	0.0120485	0.00858234	0.0138579	0.0134812	0.01337	0.0143865	0.00839393	0.0166712	0.00850206	0.0153654	0.0109889	0.0132298	0.00790844	0.0120324	0.0103316	0.0104404	0.0109605	0.0079326	0.0166452	0.00811792	0.0114677	0.0103554	0.0101026	0.014942	0.00999734	0.012519	0.0108294	0.00983941	0.010007	0.0072858	0.0166667	0.0122546	0.0106761	0.0155011	0.0111467	0.0103388	0.0124861	0.0116678	0.0114663	0.0114172	0.00907945	0.0167181	0.0160858	0.00772012	0.0149065	0.0103172	0.0115138
RP11-155O18.6	0.0027845	0.0205014	0	0	0.0760983	0.00157908	0.00322047	0	0.0199253	0	0.00660622	0	0.00512957	0.0337599	0	0.00501233	0.00776877	0.0111451	0.00942653	0.00747287	0.00422852	0.0199105	0.0162907	0.0165229	0.0120069	0.0172832	0.0188625	0.0163029	0.00473772	0.0152714	0.0121691	0.00393919	0.00827261	0.0069075	0	0.0164962	0.0165372	0.0132952	0.0093532	0	0.00633205	0.00707368	0	0.00943727	0	0	0	0	0.00148943
ORC1	0.0104205	0.0171679	0.00697131	0.00924748	0.0242853	0.00825907	0.00965356	0.00464697	0.00695929	0.00387079	0.0121513	0.00908482	0.0179666	0.0135389	0	0.0150225	0.00365992	0.00851962	0.0112348	0.0101967	0.0174809	0.0183681	0.00739605	0.0403046	0.00816353	0.0248092	0.00671532	0.0206291	0.00678899	0.00607499	0.0103171	0.00666163	0.0153312	0.011201	0.0309344	0.0153954	0.0107366	0.0164952	0.00892216	0.0142044	0.0144544	0.0185018	0.00692677	0.0231196	0.0148042	0.0137547	0.00991398	0.0108028	0.00721098
PRPF38A	0.0177622	0.0172385	0.0245936	0.0234487	0.0242789	0.0130088	0.012492	0.0138433	0.0141945	0.0119676	0.0124368	0.00815219	0.0162615	0.0112561	0.00976771	0.00782335	0.00862793	0.00684932	0.00922956	0.00907748	0.0132343	0.0155022	0.0134536	0.0200338	0.00515735	0.0080885	0.00852609	0.017589	0.00967047	0.0105018	0.00732481	0.00667327	0.0155239	0.0107304	0.00862359	0.0142545	0.00957378	0.0100466	0.00935408	0.0140482	0.0116439	0.0117541	0.0117572	0.0188536	0.00841788	0.00778319	0.013687	0.00683464	0.00946068
ZCCHC11	0.014895	0.017073	0.0225991	0.0206647	0.00908953	0.0137222	0.0149062	0.0155453	0.00808389	0.0107158	0.0101391	0.0104431	0.0294345	0.0107685	0.0142696	0.00404144	0.00722832	0.00507052	0.00680619	0.00865839	0.0251694	0.00405671	0.0136324	0.0298099	0.00289355	0.010479	0.00876341	0.0244634	0.00662982	0.00629763	0.006489	0.00343311	0.0177938	0.00634651	0.0025973	0.0207878	0.00792479	0.00767917	0.00566564	0.0112108	0.0124987	0.0100566	0.0275995	0.0278712	0.0135979	0.0129932	0.012126	0.0102663	0.0100649
RP11-25O10.2	0.00360855	0.00727646	0.148866	0	0	0.028382	0.00906181	0.0128079	0	0	0.0200824	0	0.0315448	0	0.0384202	0	0.0199875	0.00734514	0.00884696	0.0113762	0.0541452	0.0200065	0.0289294	0	0.00782814	0	0.00804521	0.00434013	0	0	0	0.0121445	0.0419875	0.0057803	0	0.0424595	0	0.0220617	0.0135735	0.0134845	0	0	0	0	0	0	0.00271934	0	0.00454932
GPX7	0.0221702	0.0239814	0.00572692	0.0390778	0	0.0129044	0.0135588	0.0156022	0.0187349	0.015227	0.00748796	0.00825022	0.0113707	0.00821801	0.0176287	0.00529266	0.00754693	0.0043796	0.0217952	0.0129172	0.0180723	0.00900735	0.0122957	0.0104329	0.00528096	0.00765388	0.0137903	0.0122706	0.00417544	0.00368401	0.00740935	0.00282533	0.024579	0.0160942	0.00465183	0.0188218	0.0106678	0.0113364	0.0100139	0.0169058	0.0161818	0.0127726	0.0138214	0.0125454	0.0111286	0.00760109	0.00518069	0.00391482	0.00553408
FAM159A	0.00871069	0.00879159	0.00727478	0.00758412	0	0.00653914	0.00543889	0.0101341	0.0279993	0.0584443	0.0123529	0.0337126	0.00511431	0.0247661	0.00776527	0.00723198	0.0047625	0.00507433	0.0195133	0.0206136	0.00443839	0.0175926	0.0192702	0.0154105	0.00588354	0.0136132	0.0100844	0.0120956	0.00866236	0.0117551	0.00460186	0.00360266	0.0109591	0.0071307	0.00362581	0.0116866	0.00624856	0.0101131	0.00754671	0.0148223	0.0297567	0.0214891	0.0103175	0.0227902	0.0201502	0.0274568	0.00554699	0.00522224	0.00387396
COA7	0.00868063	0.0134318	0.00666515	0.0153959	0	0.0055423	0.00765191	0.00833196	0.020207	0.0179132	0.0141125	0.00888284	0.0239335	0.0143192	0.015966	0.00610647	0.00894898	0.00552176	0.0158225	0.0124331	0.0126264	0.0122803	0.0103974	0.0122531	0.00509646	0.0183361	0.0125279	0.0171431	0.011398	0.0132447	0.00993959	0.00781684	0.0341313	0.0170097	0.0128543	0.0189295	0.0121568	0.0133658	0.0101463	0.0197537	0.0204956	0.0142972	0.00721717	0.012008	0.00839304	0	0.0079932	0.00626893	0.00701189
ZYG11B	0.00935142	0.0080704	0.00726367	0.00776766	0.00641392	0.00824054	0.0082214	0.00894075	0.0166174	0.0162531	0.0118096	0.0164541	0.0119695	0.0129021	0.0145291	0.0100476	0.0124314	0.0113843	0.0103839	0.0149413	0.0111625	0.00980692	0.00971066	0.0131068	0.0105322	0.0123927	0.0103217	0.014049	0.0136518	0.0118479	0.013356	0.0108837	0.0116679	0.011242	0.00957515	0.0134658	0.0112208	0.0121491	0.0121158	0.0157834	0.0125277	0.0166709	0.0134061	0.0114961	0.00880783	0.00625824	0.00843184	0.00839211	0.00846043
ZYG11A	0.00397222	0.00274178	0	0.00337784	0	0.00561481	0.00313081	0.00555654	0.0131562	0.011095	0.00509773	0.010119	0.00982933	0.0195664	0.0128725	0.00498149	0.00562414	0.00515668	0.0124538	0.00462144	0.00531265	0.0114676	0.00868644	0.00774052	0.00602964	0.0215864	0.0104097	0.00922264	0.00489642	0.00374358	0.00494185	0.00366233	0.0123017	0.00683345	0	0.00866767	0.00226579	0.013214	0.00535274	0.00632714	0.00860974	0.0114862	0.0174222	0.0129656	0.00241607	0.00303267	0.00329299	0.00240064	0.00523372
ECHDC2	0.0424213	0.0234481	0.0043927	0.0304113	0.0362805	0.0584482	0.0656201	0.0515626	0.00854001	0.0185674	0.0108197	0.00903265	0.00286594	0.0110824	0.00616483	0.0190056	0.00893331	0.00752814	0.00464815	0.00286355	0.00158939	0.00460458	0.00379268	0.000507458	0.00980604	0.00542341	0.00378028	0.000485128	0.00417438	0.00396813	0.00482344	0.00437264	0.00175929	0.00337713	0.00584604	0.00303608	0.00531679	0.00549868	0.00399451	0.0139234	0.0162964	0.0075184	0.00159871	0.0028419	0.0210112	0.013488	0.00141671	0.00153623	0.00317801
SCP2	0.0221825	0.0105833	0.00893441	0.022463	0.00790616	0.0206685	0.0188708	0.0212238	0.0119492	0.0119943	0.0122603	0.00961995	0.00827958	0.017199	0.0106906	0.0111144	0.00988424	0.00980287	0.0079657	0.0100056	0.00790779	0.0052802	0.00990282	0.00718624	0.00830028	0.00874861	0.00827237	0.00666126	0.00925983	0.00821058	0.0101919	0.00768092	0.0078062	0.00889747	0.0114114	0.0104262	0.00981553	0.0115874	0.0107757	0.0184816	0.0163853	0.0169777	0.00790202	0.0109834	0.0152361	0.0124975	0.00930603	0.00737394	0.0115954
PODN	0.000540449	0.00127847	0.00277755	0.00334747	0	0.0034694	0.000739969	0.000655124	0.00132447	0.00236698	0.00233296	0.00154068	0.00235674	0.0152421	0.000721022	0.000331791	0.000772491	0.000345402	0.000960584	0.000998666	0	0.00186208	0.00287064	0.000435972	0.00115287	0.00152014	0.000775329	0.00012289	0.00127301	0.000967813	0.000926665	0.000288061	0.000268137	0.00045493	0	0.00235821	0.00037298	0.00718668	0.000695512	0.00854014	0.011215	0.0175166	0.00235141	0.000814087	0.000471142	0.00155577	0.000508223	0.000900683	0.000477226
RP11-334A14.5	0	0	0	0	0	0	0.00742852	0	0	0	0	0	0	0	0	0.0323096	0	0.0112769	0	0	0	0	0	0	0	0	0	0	0	0	0	0	0	0	0	0	0	0	0	0	0	0.113	0	0	0	0	0	0	0
SLC1A7	0.00653985	0.00744958	0	0	0	0.00225897	0	0.0179161	0.00634472	0	0.0129534	0	0.0115908	0	0.0135896	0	0	0.00639811	0	0.0026461	0.00551451	0	0	0.0078501	0	0	0.00185399	0.00289113	0.00988548	0.0038361	0	0	0.0101943	0.00655181	0	0.00269591	0	0.006917	0	0	0	0	0	0	0.00477608	0	0.00156709	0	0.00179154
CPT2	0.0424	0.0192232	0.00784636	0.0413169	0	0.0281834	0.0262651	0.0394508	0.0192272	0.00896387	0.0162087	0.00293918	0.00983224	0.00702091	0.00426051	0.00652822	0.00436425	0.00443087	0.00340057	0.00459615	0.0156485	0.00490994	0.00237157	0.00217816	0.00459189	0.00265589	0.00410399	0.00238251	0.0056781	0.00618568	0.00555992	0.00109366	0.0101415	0.00484574	0.00308175	0.00627312	0.00358376	0.00639047	0.00570838	0.010333	0.0105819	0.0115745	0.0120354	0.0110789	0.0316523	0.010166	0.0232205	0.0195159	0.0245195
RP5-1024G6.2	0.0167881	0.0124826	0.0100003	0.0270745	0.0293663	0.0130587	0.0137229	0.0160954	0.00217843	0.00907145	0.0109824	0.0077528	0.00735844	0.00844476	0.00818171	0.0185016	0.0101334	0.00596034	0.00741517	0.00842174	0.00707024	0.00985755	0.0121	0.00383244	0.00712542	0.00626698	0.00969612	0.00355602	0.012674	0.00934891	0.010021	0.00832196	0.00560249	0.00711863	0.00580217	0.00674672	0.00795015	0.0114075	0.0128303	0.0214201	0.0143546	0.0157816	0.00491726	0	0.00514126	0.00866826	0.0140958	0.0208285	0.0185507
C1orf123	0.0135216	0.0141517	0.0120857	0.0392334	0.0112241	0.0123439	0.0133556	0.0131476	0.0195367	0.011565	0.0126822	0.00866699	0.0106444	0.0129911	0.0135932	0.00647029	0.0102331	0.00720252	0.00855589	0.0101524	0.0142256	0.00442381	0.00750939	0.00558237	0.00485822	0.0102417	0.00974873	0.00698524	0.00749901	0.00711153	0.00488022	0.0058549	0.0119567	0.0114921	0.00414172	0.0137379	0.0061251	0.00838386	0.0114347	0.013792	0.00932378	0.010681	0.010797	0.013332	0.011277	0.00378829	0.0240276	0.0185283	0.0225676
RP5-1024G6.7	0.00425497	0.0182615	0	0.0439156	0	0.00208947	0.0150935	0.00205143	0	0.0162381	0	0	0.0224176	0	0	0.00885032	0.0101151	0.0140597	0.0152984	0.00247557	0.00472215	0	0	0.0466098	0.0174729	0	0.00244094	0.0365951	0.00494921	0.0328529	0.0399871	0	0.0146273	0.00874099	0	0.00922702	0.0147121	0.0117616	0.00308496	0.0121684	0.0372058	0.0183905	0.0438006	0.0359179	0.00718557	0	0.00460502	0.00402636	0.00319051
MAGOH	0.0104229	0.0133063	0.0108553	0.018318	0.00931824	0.00870661	0.0110452	0.0102775	0.0145401	0.0142467	0.0145253	0.0138062	0.0163502	0.0142064	0.00591368	0.0127143	0.0130021	0.0118068	0.0103061	0.0105542	0.0125896	0.00956742	0.00856628	0.0133108	0.011526	0.00977487	0.00864443	0.010431	0.0108125	0.0111386	0.00908497	0.00837838	0.0121553	0.00959779	0.00769609	0.0124244	0.00926135	0.010702	0.0104236	0.012261	0.00978794	0.0115976	0.0119146	0.0112073	0.0125482	0.00765801	0.013109	0.0116197	0.0109592
RP5-1024G6.5	0.0085065	0.0133816	0	0.0297863	0	0.0139061	0.0130112	0.00741176	0.00301663	0.0220917	0.0225849	0	0.0177926	0.00386034	0	0.00370841	0.00679529	0.0026255	0.0106129	0.00646612	0.0484879	0.00585746	0.0112548	0.0159086	0	0	0.00512804	0.0157719	0.0024457	0.00236426	0.00467031	0	0.0322758	0.00500528	0.00600968	0.0328638	0	0.00611795	0.0146067	0.00445668	0.0139221	0.0232252	0.00935714	0.0236555	0.00183878	0	0.0072595	0.00164344	0.00814861
RP5-1024G6.8	0.00718654	0.00566374	0.00525398	0.003687	0.00893402	0.00321493	0.00515525	0.00657769	0.0115814	0.0108011	0.00665586	0.00702317	0.010281	0.00579258	0.0143805	0.0025906	0.00581465	0.00302431	0.00783653	0.00518973	0.0384593	0.00256327	0.0120014	0.00653797	0.00216143	0.0078061	0.0071237	0.00617766	0.00566919	0.00515608	0.00519818	0.00318274	0.0180271	0.00818206	0.00298087	0.0165881	0.00669157	0.0204575	0.0220648	0.00820081	0.00600561	0.0168743	0.00869659	0.0136218	0.00289113	0.00185788	0.000792645	0.00064893	0.000833787
LRP8	0.00760477	0.00702292	0.00793879	0.00610513	0.0111621	0.00397422	0.00647765	0.00637595	0.00540944	0.00950314	0.00478556	0.00716405	0.00857264	0.00525947	0.0169967	0.00413968	0.0053246	0.0031426	0.00852783	0.00441415	0.0328691	0.00431632	0.0116639	0.00931555	0.00283762	0.0083232	0.00697416	0.00704446	0.00634301	0.00613723	0.00441383	0.00386055	0.0104643	0.00737872	0.00526804	0.0112185	0.00840839	0.02083	0.0211026	0.0079999	0.00511622	0.0151841	0.00821053	0.00948546	0.00332164	0.00378421	0.000571867	0.000423565	0.000407773
RP4-784A16.1	0.00471722	0.013337	0	0	0	0	0	0	0	0	0	0	0	0	0	0	0	0	0	0.0101013	0.193033	0	0	0.0400154	0	0	0.0145139	0.0269224	0	0.0126755	0	0	0.0565669	0	0	0.0447555	0	0.023267	0.0121336	0	0	0	0	0.048551	0.00880275	0	0	0	0
RP4-784A16.2	0.00788438	0.0226994	0	0	0	0	0.00460665	0	0	0	0	0	0.0361032	0	0	0.00615182	0.0324962	0	0	0	0.150133	0	0	0.0323114	0	0	0	0.0381983	0	0	0.0230545	0.0167966	0.0169845	0.0390762	0	0.0120692	0	0.0214438	0.0109528	0	0.0278036	0	0	0.0596014	0	0	0	0	0
RP4-784A16.5	0.00121812	0.00179063	0	0.000998951	0	0.000662562	0.00376014	0.00234187	0.00525093	0.0139033	0.0102204	0.0198166	0.00297999	0.0116757	0.00322969	0.0343869	0.0100493	0.0151033	0.0142828	0.0163258	0.00228647	0.0156764	0.00775604	0.000749262	0.0241778	0.00551693	0.00529905	0.000953767	0.0126577	0.0160075	0.0191754	0.0165833	0.00315338	0.0113228	0.0136058	0.00315461	0.0124982	0.0163605	0.0176915	0.00401095	0.00412243	0.0145346	0.000878738	0.00653312	0.00368673	0.00272179	0.000982793	0.000972672	0.000528043
RP11-117D22.2	0.00329036	0.00962203	0	0	0	0	0	0	0	0	0	0	0	0	0	0	0	0	0	0	0	0	0	0	0	0	0	0	0	0	0	0	0.00866684	0.00759499	0	0	0	0	0	0	0	0	0	0	0.438646	0.332942	0	0.00562982	0.0047568
GLIS1	0.00095942	0.00073024	0.00070342	0.00140976	0.00675851	0.00233248	0.00161501	0.000830309	0.00596123	0.0055116	0.00858543	0.0156719	0.000403822	0.0144574	0.00631235	0.0442504	0.022344	0.0217883	0.00231852	0.0165249	0.00111315	0.0325767	0.00264518	0.000885556	0.0339181	0.00858188	0.00216697	0.00018492	0.0278653	0.0677025	0.0192138	0.0328723	0.000554116	0.00260083	0.0596367	0.00316982	0.0118355	0.0718418	0.037396	0.0323331	0.00763039	0.0291669	0.000622026	0.0012343	0.00155409	0.000689638	0.00101752	0.0011077	0.00176067
NDC1	0.0117691	0.0114921	0.0132689	0.0106325	0.0170831	0.010531	0.00864441	0.0108755	0.0139016	0.0116682	0.0142678	0.00828567	0.0120298	0.0131401	0.0171903	0.0166484	0.0179514	0.0148497	0.016034	0.0166235	0.0104495	0.00931375	0.0122903	0.00454384	0.0125544	0.0142375	0.0158357	0.0078918	0.0138165	0.0182859	0.0149844	0.0142277	0.00789015	0.0158463	0.0141145	0.0100692	0.00908288	0.0167549	0.0125286	0.013804	0.0119236	0.0114701	0.00916843	0.0125841	0.0174696	0.00991425	0.0155462	0.0146146	0.0155789
YIPF1	0.0143157	0.0119626	0.0159162	0.0195101	0.00775195	0.0136532	0.0156715	0.0155691	0.0145163	0.0141449	0.0129678	0.0163551	0.00470912	0.0124484	0.00778283	0.01185	0.00919671	0.0110591	0.010042	0.00844061	0.0107984	0.0121538	0.0051999	0.0112201	0.0126182	0.0139059	0.00828423	0.00639568	0.0110443	0.00844995	0.00839528	0.0108793	0.00854914	0.0116286	0.0077391	0.00898924	0.0108705	0.0152382	0.0123957	0.0131141	0.0108086	0.016387	0.00799146	0.00609132	0.0255342	0.0203326	0.0150067	0.0147154	0.0168431
DIO1	0.00785301	0.0133515	0.0200752	0	0	0.00944491	0.0108068	0.00683795	0	0.0351023	0.0139725	0.0165688	0.0084501	0.0129042	0	0.0142679	0.00573748	0.00629409	0.00450525	0.0100382	0.024249	0.0099931	0.0209614	0.0386947	0.00960278	0.0228648	0.00221852	0.0258025	0.0115579	0.0091792	0.0127454	0.00842527	0.0208523	0.0050139	0.00473571	0.0220929	0.0110502	0.0138571	0.0130044	0.00553382	0.0199424	0.0082798	0.0243173	0	0.0237131	0.0107509	0.0151423	0.00730431	0.00490186
[truncated: 24,530 more rows]
[truncated: 35 more columns]

## Sheet: Table S2
Table S2. GWAS data analyzed in this study
[truncated: 8 more rows]

## Sheet: Table S3
Table S3. Genes in the top expression specificity decile for each cell population used as input for MAGMA, SLDSR and GO enrichment analyses (sporadically expressed genes, non-autosomal genes and genes within the Chr6 extended MHC region were removed)
[truncated: 2,432 more rows]
[truncated: 34 more columns]

[truncated: 13 more sheets: Table S4, Table S5, Table S6, Table S7, Table S8, Table S9, Table S10, Table S11, Table S12, Table S13, Table S14, Table S15, Table S16]
